# Supplementary material for: Comparative transcriptomic analysis of salivary glands between the zoophytophagous Cyrtorhinus lividipennis and the phytozoophagous Apolygus lucorum
Source: BMC Genomics. 2024 Jan 11;25:53. doi: 10.1186/s12864-023-09956-4 (PMC10785411; doi:10.1186/s12864-023-09956-4)
Supplement: Supplementary file 2 — Supplementary Material 2 [file 12864_2023_9956_MOESM2_ESM.xlsx]

## Sheet: Table 1A
Supplementary Table 1A. 16217 annotated unigenes in C.lividipennis
Rank	gene_ID	Description-uniprot	Description-nr	Description-go
1	Cl.g1	Polyglutamine-binding protein 1	XP_014241016.1 polyglutamine-binding protein 1 [Cimex lectularius]	rhabdomere development
2	Cl.g10	ISXO2-like transposase domain-containing protein	GFT89394.1 mitotic-spindle organizing protein 2A [Trichonephila clavipes]	-
3	Cl.g1000	-	KAF6207183.1 hypothetical protein [Apolygus lucorum]	-
4	Cl.g10000	Bridge-like lipid transfer protein family member 1 C-terminal domain-containing protein	KAF6208729.1 hypothetical protein [Apolygus lucorum]	-
5	Cl.g10001	Bridge-like lipid transfer protein family member 1 C-terminal domain-containing protein (Fragment)	KAF6208729.1 hypothetical protein [Apolygus lucorum]	-
6	Cl.g10002	-	XP_014242068.1 uncharacterized protein KIAA1109 isoform X2 [Cimex lectularius]	-
7	Cl.g10003	-	KAF6208734.1 hypothetical protein [Apolygus lucorum]	-
8	Cl.g10004	Bridge-like lipid transfer protein family member 1 N-terminal domain-containing protein	XP_024080682.1 uncharacterized protein KIAA1109 isoform X1 [Cimex lectularius]	membrane
9	Cl.g10005	TWiK family of potassium channels protein 18	KAF6209369.1 hypothetical protein [Apolygus lucorum]	potassium channel activity
10	Cl.g10006	Cytochrome c oxidase subunit	KAF6209368.1 hypothetical protein [Apolygus lucorum]	respiratory chain complex IV
11	Cl.g10007	TWiK family of potassium channels protein 18	KAF6209367.1 hypothetical protein [Apolygus lucorum]	potassium channel activity
12	Cl.g10008	LHPP phosphatase (Fragment)	KAF6209531.1 hypothetical protein [Apolygus lucorum]	dephosphorylation
13	Cl.g10009	Gustatory receptor	KAF6209323.1 hypothetical protein [Apolygus lucorum]	sensory perception of taste
14	Cl.g1001	17 beta-hydroxysteroid dehydrogenase 10	XP_014258910.1 3-hydroxyacyl-CoA dehydrogenase type-2 [Cimex lectularius]	oxidoreductase activity
15	Cl.g10010	-	QFU27934.1 gustatory receptor 32a [Apolygus lucorum]	-
16	Cl.g10011	-	KAF6209704.1 hypothetical protein [Apolygus lucorum]	-
17	Cl.g10012	-	KAF6209768.1 hypothetical protein [Apolygus lucorum]	-
18	Cl.g10013	t-SNARE coiled-coil homology domain-containing protein	KAF6209769.1 hypothetical protein [Apolygus lucorum]	SNAP receptor activity
19	Cl.g10014	Putative snare protein tlg2/syntaxin 16 (Fragment)	KAF6209769.1 hypothetical protein [Apolygus lucorum]	vesicle-mediated transport
20	Cl.g10015	-	KAF6209284.1 hypothetical protein [Apolygus lucorum]	-
21	Cl.g10016	Putative dna replication checkpoint protein	CAB0014814.1 unnamed protein product [Nesidiocoris tenuis]	ATP hydrolysis activity
22	Cl.g10017	Transmembrane emp24 domain-containing protein 5	KAF6209285.1 hypothetical protein [Apolygus lucorum]	membrane
23	Cl.g10018	Gem-associated protein 6	KAF6206115.1 hypothetical protein [Apolygus lucorum]	spliceosomal complex assembly
24	Cl.g10019	Putative formyltetrahydrofolate dehydrogenase (Fragment)	KAF6209287.1 hypothetical protein [Apolygus lucorum]	oxidoreductase activity, acting on the aldehyde or oxo group of donors, NAD or NADP as acceptor
25	Cl.g1002	Charged multivesicular body protein 5	KAF6207169.1 hypothetical protein [Apolygus lucorum]	vacuolar transport
26	Cl.g10020	Putative gtpase activator (Fragment)	KAF6209289.1 hypothetical protein [Apolygus lucorum]	GTPase activator activity
27	Cl.g10021	Ral GTPase-activating protein subunit beta	KAF6209289.1 hypothetical protein [Apolygus lucorum]	GTPase activator activity
28	Cl.g10022	Putative ral gtpase-activating protein subunit beta isoform x4 (Fragment)	KAF6209289.1 hypothetical protein [Apolygus lucorum]	regulation of small GTPase mediated signal transduction
29	Cl.g10023	-	KAF6209487.1 hypothetical protein [Apolygus lucorum]	-
30	Cl.g10024	-	KAF6210025.1 hypothetical protein [Apolygus lucorum]	-
31	Cl.g10025	MICOS complex subunit MIC60	KAF6209343.1 hypothetical protein [Apolygus lucorum]	mitochondrial inner membrane
32	Cl.g10026	-	KAF6212410.1 hypothetical protein GE061_012932 [Apolygus lucorum]	-
33	Cl.g10027	Olfactory receptor	KAF6212528.1 hypothetical protein GE061_013051 [Apolygus lucorum]	membrane
34	Cl.g10028	Neurochondrin	KAF6212529.1 hypothetical protein GE061_013052 [Apolygus lucorum]	-
35	Cl.g10029	-	KAF6212530.1 hypothetical protein GE061_013053 [Apolygus lucorum]	membrane
36	Cl.g1003	Protein ANTAGONIST OF LIKE HETEROCHROMATIN PROTEIN 1-like	XP_044763654.1 uncharacterized protein LOC123320400 [Coccinella septempunctata]	membrane
37	Cl.g10030	-	KAF6212411.1 hypothetical protein GE061_012933 [Apolygus lucorum]	-
38	Cl.g10031	-	KAH1021597.1 hypothetical protein HUJ04_011091, partial [Dendroctonus ponderosae]	-
39	Cl.g10032	RNA polymerase II holoenzyme cyclin-like subunit (Fragment)	-	membrane
40	Cl.g10033	Proto-oncogene tyrosine-protein kinase ROS isoform X1	XP_014249043.1 proto-oncogene tyrosine-protein kinase ROS [Cimex lectularius]	transmembrane receptor protein tyrosine kinase activity
41	Cl.g10034	Tyrosine-protein kinase receptor	XP_014249043.1 proto-oncogene tyrosine-protein kinase ROS [Cimex lectularius]	transmembrane receptor protein tyrosine kinase activity
42	Cl.g10035	-	KAF6199872.1 hypothetical protein [Apolygus lucorum]	-
43	Cl.g10037	BMP and activin membrane-bound inhibitor homolog	KAF6209167.1 hypothetical protein [Apolygus lucorum]	membrane
44	Cl.g10038	AMP deaminase	XP_034941386.1 AMP deaminase 2 isoform X4 [Chelonus insularis]	AMP deaminase activity
45	Cl.g10039	ABC protein subfamily ABCH	KAF6208839.1 hypothetical protein [Apolygus lucorum]	ABC-type transporter activity
46	Cl.g1004	Multidrug resistance-associated protein lethal(2)03659	KAF6207172.1 hypothetical protein [Apolygus lucorum]	ABC-type transporter activity
47	Cl.g10040	Splicing factor 3B subunit 4	XP_014260224.1 splicing factor 3B subunit 4 isoform X1 [Cimex lectularius]	nucleus
48	Cl.g10041	Condensin complex subunit 3	KAF6204223.1 hypothetical protein [Apolygus lucorum]	condensin complex
49	Cl.g10042	Ecdysone receptor	KAF6208837.1 hypothetical protein [Apolygus lucorum]	ecdysone binding
50	Cl.g10043	-	KAF6216178.1 hypothetical protein GE061_000518 [Apolygus lucorum]	-
51	Cl.g10044	-	CAH1107040.1 unnamed protein product [Psylliodes chrysocephala]	-
52	Cl.g10045	Nucleosome assembly protein 1-like 1	KAF6216282.1 hypothetical protein GE061_000622 [Apolygus lucorum]	nucleosome assembly
53	Cl.g10046	Stromal interaction molecule homolog isoform X1	KAF6216281.1 hypothetical protein GE061_000621 [Apolygus lucorum]	calcium channel regulator activity
54	Cl.g10048	Zinc finger CCHC-type containing 24	XP_014241367.1 zinc finger CCHC domain-containing protein 24-like [Cimex lectularius]	zinc ion binding
55	Cl.g10049	Reverse transcriptase domain-containing protein (Fragment)	KAF6210112.1 hypothetical protein [Apolygus lucorum]	-
56	Cl.g1005	Histone-lysine N-methyltransferase SETMAR	VVC28199.1 Ribonuclease H-like domain,Transposase, type 1 [Cinara cedri]	methyltransferase activity
57	Cl.g10050	Facilitated trehalose transporter Tret1	KAF6214064.1 hypothetical protein GE061_011795 [Apolygus lucorum]	sugar transmembrane transporter activity
58	Cl.g10051	CMP/dCMP-type deaminase domain-containing protein	KAF6214065.1 hypothetical protein GE061_011796 [Apolygus lucorum]	zinc ion binding
59	Cl.g10054	Ecdysone receptor	KAF6208837.1 hypothetical protein [Apolygus lucorum]	ecdysone binding
60	Cl.g10055	-	KAF6198076.1 hypothetical protein [Apolygus lucorum]	-
61	Cl.g10056	-	KAF6198076.1 hypothetical protein [Apolygus lucorum]	-
62	Cl.g10057	-	KAF6208845.1 hypothetical protein [Apolygus lucorum]	-
63	Cl.g10058	Putative ph domain protein melted	KAF6208824.1 hypothetical protein [Apolygus lucorum]	phosphatidylinositol-5-phosphate binding
64	Cl.g10059	Peptidyl-prolyl cis-trans isomerase	KAF6208823.1 hypothetical protein [Apolygus lucorum]	peptidyl-prolyl cis-trans isomerase activity
65	Cl.g1006	Putative canalicular multispecific organic anion transporter 1 (Fragment)	CAB0016955.1 unnamed protein product [Nesidiocoris tenuis]	ABC-type transporter activity
66	Cl.g10060	Peptidyl-prolyl cis-trans isomerase	KAF6208823.1 hypothetical protein [Apolygus lucorum]	peptidyl-prolyl cis-trans isomerase activity
67	Cl.g10061	Tumor protein p63-regulated gene 1-like protein isoform X1	KAF6208821.1 hypothetical protein [Apolygus lucorum]	cytoplasm
68	Cl.g10064	TIR domain-containing protein	KAF6211799.1 hypothetical protein GE061_012314 [Apolygus lucorum]	membrane
69	Cl.g10065	Peroxisome biogenesis factor 2	KAF6211798.1 hypothetical protein GE061_012313 [Apolygus lucorum]	protein import into peroxisome matrix
70	Cl.g10066	-	KAF6212681.1 hypothetical protein GE061_013207 [Apolygus lucorum]	nuclear-transcribed mRNA catabolic process, nonsense-mediated decay
71	Cl.g10067	-	KAF6212682.1 hypothetical protein GE061_013208 [Apolygus lucorum]	-
72	Cl.g10068	PDZ and LIM domain protein Zasp	XP_014239744.1 PDZ and LIM domain protein Zasp isoform X3 [Cimex lectularius]	metal ion binding
73	Cl.g1007	-	XP_046402076.1 uncharacterized protein LOC124168028 [Ischnura elegans]	-
74	Cl.g10070	Biogenesis of lysosome-related organelles complex 1 subunit 2	KAF6212207.1 hypothetical protein GE061_012728 [Apolygus lucorum]	BORC complex
75	Cl.g10071	Nuclear migration protein nudC	KAJ8877256.1 hypothetical protein PR048_021710 [Dryococelus australis]	midbody
76	Cl.g10072	COP9 signalosome complex subunit 6	KAF6209282.1 hypothetical protein [Apolygus lucorum]	COP9 signalosome
77	Cl.g10073	Pre-mRNA-splicing factor ATP-dependent RNA helicase PRP16	XP_014248358.1 pre-mRNA-splicing factor ATP-dependent RNA helicase PRP16 [Cimex lectularius]	RNA helicase activity
78	Cl.g10074	Macrophage erythroblast attacher	KAF6208908.1 hypothetical protein [Apolygus lucorum]	proteasome-mediated ubiquitin-dependent protein catabolic process
79	Cl.g10075	2-aminoethanethiol dioxygenase	KAF6209281.1 hypothetical protein [Apolygus lucorum]	oxidoreductase activity, acting on single donors with incorporation of molecular oxygen, incorporation of two atoms of oxygen
80	Cl.g10076	LanC-like protein 2	KAF6208809.1 hypothetical protein [Apolygus lucorum]	peptide modification
81	Cl.g10078	Fatty acyl-CoA reductase	KAF6209173.1 hypothetical protein [Apolygus lucorum]	alcohol-forming very long-chain fatty acyl-CoA reductase activity
82	Cl.g10079	-	KAF6209175.1 hypothetical protein [Apolygus lucorum]	-
83	Cl.g1008	Luciferin 4-monooxygenase	KAF6206036.1 hypothetical protein [Apolygus lucorum]	membrane
84	Cl.g10080	Fatty acyl-CoA reductase	KAF6209174.1 hypothetical protein [Apolygus lucorum]	alcohol-forming very long-chain fatty acyl-CoA reductase activity
85	Cl.g10082	RNA-directed DNA polymerase from mobile element jockey (Fragment)	XP_039276148.1 uncharacterized protein LOC120349696 [Nilaparvata lugens]	DNA biosynthetic process
86	Cl.g10083	Oxysterol-binding protein	KAF6209182.1 hypothetical protein [Apolygus lucorum]	lipid transport
87	Cl.g10090	Nuclease HARBI1	XP_014260060.1 putative nuclease HARBI1 [Cimex lectularius]	metal ion binding
88	Cl.g10091	Reverse transcriptase domain-containing protein	KAG7308270.1 hypothetical protein JYU34_006952 [Plutella xylostella]	DNA biosynthetic process
89	Cl.g10092	-	XP_024218606.1 furin-like protease 2 [Halyomorpha halys]	-
90	Cl.g10095	Furin-like protease 2	XP_024218606.1 furin-like protease 2 [Halyomorpha halys]	serine-type endopeptidase activity
91	Cl.g10098	Serine carboxypeptidase-like 5 (Fragment)	CAA9996267.1 unnamed protein product, partial [Nesidiocoris tenuis]	carboxypeptidase activity
92	Cl.g10099	Density-regulated protein	KAF6209253.1 hypothetical protein [Apolygus lucorum]	translation initiation factor activity
93	Cl.g10100	-	KAF6208745.1 hypothetical protein [Apolygus lucorum]	-
94	Cl.g10101	Guanine nucleotide-binding protein-like 3 homolog	KAF6208722.1 hypothetical protein [Apolygus lucorum]	GTP binding
95	Cl.g10102	Charged multivesicular body protein 2a	KAF6208723.1 hypothetical protein [Apolygus lucorum]	vacuolar transport
96	Cl.g10103	ORMDL	KAF6208724.1 hypothetical protein [Apolygus lucorum]	regulation of ceramide biosynthetic process
97	Cl.g10104	MICOS complex subunit MIC10	CAH1405089.1 unnamed protein product [Nezara viridula]	MICOS complex
98	Cl.g10105	DDB1- and CUL4-associated factor 10 homolog	KAF6208765.1 hypothetical protein [Apolygus lucorum]	Cul4-RING E3 ubiquitin ligase complex
99	Cl.g10106	26S proteasome non-ATPase regulatory subunit 2	KAF6208764.1 hypothetical protein [Apolygus lucorum]	proteasome regulatory particle, base subcomplex
100	Cl.g10107	-	KAF6209989.1 hypothetical protein [Apolygus lucorum]	-
101	Cl.g10108	Putative oligoketide cyclase/lipid transport protein (Fragment)	KAF6209848.1 hypothetical protein [Apolygus lucorum]	ubiquinone binding
102	Cl.g10109	Lipoyl synthase, mitochondrial	KAF6208779.1 hypothetical protein [Apolygus lucorum]	lipoate synthase activity
103	Cl.g1011	Serine/threonine-protein kinase Sgk3	KAF6208363.1 hypothetical protein [Apolygus lucorum]	phosphatidylinositol binding
104	Cl.g10110	KRAK hydrolase (Fragment)	KAF6208778.1 hypothetical protein [Apolygus lucorum]	hydrolase activity
105	Cl.g10111	Endothelin-converting enzyme 1	KAF6209565.1 hypothetical protein [Apolygus lucorum]	metalloendopeptidase activity
106	Cl.g10114	5-hydroxytryptamine receptor 1	XP_014252811.2 5-hydroxytryptamine receptor 1B-like [Cimex lectularius]	G protein-coupled receptor activity
107	Cl.g10115	protein acetyllysine N-acetyltransferase	KAF6205715.1 hypothetical protein [Apolygus lucorum]	NAD-dependent histone deacetylase activity
108	Cl.g10117	5-hydroxytryptamine receptor 1	XP_014252811.2 5-hydroxytryptamine receptor 1B-like [Cimex lectularius]	G protein-coupled receptor activity
109	Cl.g10118	protein acetyllysine N-acetyltransferase	KAF6205715.1 hypothetical protein [Apolygus lucorum]	NAD-dependent histone deacetylase activity
110	Cl.g10119	5-hydroxytryptamine receptor 1	KAF6205718.1 hypothetical protein [Apolygus lucorum]	G protein-coupled receptor activity
111	Cl.g1012	AP complex subunit sigma	NP_001291537.1 AP-2 complex subunit sigma [Solenopsis invicta]	AP-2 adaptor complex
112	Cl.g10120	Ubiquitin-like protease family profile domain-containing protein	KAF6206236.1 hypothetical protein [Apolygus lucorum]	-
113	Cl.g10121	SLC26A/SulP transporter domain-containing protein	KAF6208966.1 hypothetical protein [Apolygus lucorum]	transmembrane transport
114	Cl.g10123	Phosphate acyltransferase	KAF6209508.1 hypothetical protein [Apolygus lucorum]	acyltransferase activity
115	Cl.g10124	PNPLA domain-containing protein	KAF6202033.1 hypothetical protein [Apolygus lucorum]	lipid catabolic process
116	Cl.g10125	beta-N-acetylhexosaminidase	KAF6209920.1 hypothetical protein [Apolygus lucorum]	beta-N-acetylhexosaminidase activity
117	Cl.g10126	snRNA-activating protein complex subunit 1	KAF6209822.1 hypothetical protein [Apolygus lucorum]	-
118	Cl.g10127	-	KAF6200346.1 hypothetical protein [Apolygus lucorum]	-
119	Cl.g10128	Probable ATP-dependent RNA helicase spindle-E	KAF6209821.1 hypothetical protein [Apolygus lucorum]	spermatogenesis
120	Cl.g10129	-	XP_024873222.1 uncharacterized protein LOC112455498 [Temnothorax curvispinosus]	-
121	Cl.g1013	ER membrane protein complex subunit 4	CAA9994339.1 unnamed protein product [Nesidiocoris tenuis]	endoplasmic reticulum membrane
122	Cl.g10130	Helix-loop-helix transcription factor	KAF6208957.1 hypothetical protein [Apolygus lucorum]	protein dimerization activity
123	Cl.g10131	-	KAF6208958.1 hypothetical protein [Apolygus lucorum]	membrane
124	Cl.g10132	Diamine acetyltransferase 1	KAF6208950.1 hypothetical protein [Apolygus lucorum]	acyltransferase activity, transferring groups other than amino-acyl groups
125	Cl.g10133	-	KAF6208949.1 hypothetical protein [Apolygus lucorum]	-
126	Cl.g10134	Gamma-glutamyl hydrolase-like isoform X2	KAF6208947.1 hypothetical protein [Apolygus lucorum]	gamma-glutamyl-peptidase activity
127	Cl.g10136	-	KAF6210043.1 hypothetical protein [Apolygus lucorum]	spindle pole
128	Cl.g10137	Transformer-2 protein homolog beta isoform X2	KAF6210050.1 hypothetical protein [Apolygus lucorum]	RNA binding
129	Cl.g10138	RNA-directed DNA polymerase	GBN68895.1 Transposon Ty3-I Gag-Pol polyprotein, partial [Araneus ventricosus]	DNA integration
130	Cl.g10139	Rap guanine nucleotide exchange factor 4	KAF6209024.1 hypothetical protein [Apolygus lucorum]	small GTPase mediated signal transduction
131	Cl.g1014	Engulfment and cell motility protein 1	XP_014250173.1 engulfment and cell motility protein 1 isoform X1 [Cimex lectularius]	phagocytosis
132	Cl.g10140	-	CAB0003951.1 unnamed protein product [Nesidiocoris tenuis]	-
133	Cl.g10141	Putative endonuclease-reverse transcriptase (Fragment)	CAB0012130.1 unnamed protein product, partial [Nesidiocoris tenuis]	DNA biosynthetic process
134	Cl.g10142	Cyclic nucleotide-binding domain-containing protein	KAF6209022.1 hypothetical protein [Apolygus lucorum]	-
135	Cl.g10143	Glucosamine-6-phosphate isomerase 2 (Fragment)	KAF6204000.1 hypothetical protein [Apolygus lucorum]	DNA integration
136	Cl.g10144	Pro-Pol polyprotein (Fragment)	KAF6205671.1 hypothetical protein [Apolygus lucorum]	DNA polymerase complex
137	Cl.g10145	-	KAF6216277.1 hypothetical protein GE061_000617 [Apolygus lucorum]	-
138	Cl.g10146	Putative mediator of rna polymerase ii transcription subunit 15	KAF6211609.1 hypothetical protein GE061_012122 [Apolygus lucorum]	structural constituent of cuticle
139	Cl.g10147	Hopsarin-D	KAF6212046.1 hypothetical protein GE061_012564 [Apolygus lucorum]	-
140	Cl.g10148	-	CAB0020588.1 unnamed protein product [Nesidiocoris tenuis]	-
141	Cl.g10149	-	KAF6214387.1 hypothetical protein GE061_009127 [Apolygus lucorum]	-
142	Cl.g1015	Zinc finger, BED-type	KAF6208503.1 hypothetical protein [Apolygus lucorum]	DNA binding
143	Cl.g10150	Serine/threonine-protein phosphatase	XP_014286625.1 serine/threonine-protein phosphatase 4 catalytic subunit isoform X2 [Halyomorpha halys]	protein serine/threonine phosphatase activity
144	Cl.g10151	Serine/threonine-protein phosphatase	XP_014286636.1 serine/threonine-protein phosphatase PP1-beta catalytic subunit [Halyomorpha halys]	phosphoprotein phosphatase activity
145	Cl.g10152	-	APZ81490.1 olfactory receptor 68 [Adelphocoris lineolatus]	-
146	Cl.g10153	-	AQM56094.1 olfactory receptor [Apolygus lucorum]	-
147	Cl.g10154	Olfactory receptor 23	AQM56094.1 olfactory receptor [Apolygus lucorum]	odorant binding
148	Cl.g10155	-	KAF6201752.1 hypothetical protein [Apolygus lucorum]	-
149	Cl.g10156	Molybdenum cofactor synthesis protein cinnamon-like Protein	XP_014247027.1 gephyrin [Cimex lectularius]	molybdopterin adenylyltransferase activity
150	Cl.g10157	UDP-glucuronosyltransferase 2B7	KAF6212157.1 hypothetical protein GE061_012678 [Apolygus lucorum]	UDP-glycosyltransferase activity
151	Cl.g10158	PiggyBac transposable element-derived protein 3-like	XP_022175761.1 piggyBac transposable element-derived protein 3-like [Myzus persicae]	-
152	Cl.g10159	PiggyBac transposable element-derived protein 3-like	CAH0722558.1 unnamed protein product, partial [Brenthis ino]	-
153	Cl.g1016	-	CAB0009152.1 unnamed protein product [Nesidiocoris tenuis]	-
154	Cl.g10160	Innexin	XP_014251217.1 innexin shaking-B [Cimex lectularius]	gap junction
155	Cl.g10161	Golgin subfamily A member 7/ERF4 domain-containing protein	XP_014250871.1 golgin subfamily A member 7 [Cimex lectularius]	membrane
156	Cl.g10162	-	KAF6209690.1 hypothetical protein [Apolygus lucorum]	-
157	Cl.g10163	-	KAF6209690.1 hypothetical protein [Apolygus lucorum]	-
158	Cl.g10164	Attractin	KAF6209690.1 hypothetical protein [Apolygus lucorum]	animal organ development
159	Cl.g10165	-	KAF6209689.1 hypothetical protein [Apolygus lucorum]	-
160	Cl.g10168	-	KAF6198061.1 hypothetical protein [Apolygus lucorum]	-
161	Cl.g1017	ATP-dependent DNA helicase 2 subunit 1	KAF6202228.1 hypothetical protein [Apolygus lucorum]	double-strand break repair via nonhomologous end joining
162	Cl.g10170	Gastrula zinc finger protein XlCGF57.1	KAF6211800.1 hypothetical protein GE061_012315 [Apolygus lucorum]	-
163	Cl.g10172	Dipeptidase	KAF6214147.1 hypothetical protein GE061_008886 [Apolygus lucorum]	metallodipeptidase activity
164	Cl.g10173	Gastrula zinc finger protein XlCGF57.1	XP_024080350.1 zinc finger protein 134-like [Cimex lectularius]	-
165	Cl.g10174	RNA terminal phosphate cyclase like 1	KAF6205933.1 hypothetical protein [Apolygus lucorum]	nucleolus
166	Cl.g10175	Vacuolar protein-sorting-associated protein 36	KAF6205935.1 hypothetical protein [Apolygus lucorum]	phosphatidylinositol-3-phosphate binding
167	Cl.g10176	28S ribosomal protein S2, mitochondrial	KAF6205932.1 hypothetical protein [Apolygus lucorum]	small ribosomal subunit
168	Cl.g10178	Organic cation transporter protein	KAF6204582.1 hypothetical protein [Apolygus lucorum]	transmembrane transporter activity
169	Cl.g1018	Peroxiredoxin-4	XP_014261116.1 uncharacterized protein LOC106673485 [Cimex lectularius]	antioxidant activity
170	Cl.g10180	Diuretic hormone receptor	XP_026462439.1 diuretic hormone receptor-like [Ctenocephalides felis]	diuretic hormone receptor activity
171	Cl.g10181	-	KAF6209954.1 hypothetical protein [Apolygus lucorum]	-
172	Cl.g10182	heparosan-N-sulfate-glucuronate 5-epimerase	XP_014255745.1 D-glucuronyl C5-epimerase B [Cimex lectularius]	heparosan-N-sulfate-glucuronate 5-epimerase activity
173	Cl.g10183	-	KAF6208784.1 hypothetical protein [Apolygus lucorum]	-
174	Cl.g10184	-	XP_014249674.1 probable cationic amino acid transporter isoform X1 [Cimex lectularius]	-
175	Cl.g10185	Cationic amino acid transporter C-terminal domain-containing protein	KAF6209310.1 hypothetical protein [Apolygus lucorum]	transmembrane transporter activity
176	Cl.g10187	-	KAF6209744.1 hypothetical protein [Apolygus lucorum]	-
177	Cl.g10188	-	KAF6209743.1 hypothetical protein [Apolygus lucorum]	-
178	Cl.g1019	-	KAF6208524.1 hypothetical protein [Apolygus lucorum]	-
179	Cl.g10191	E3 ubiquitin-protein ligase	KAF6209296.1 hypothetical protein [Apolygus lucorum]	ubiquitin-dependent protein catabolic process via the N-end rule pathway
180	Cl.g10192	-	KAF6209295.1 hypothetical protein [Apolygus lucorum]	-
181	Cl.g10193	Phosphoenolpyruvate carboxykinase, cytosolic [GTP]	KAF6209295.1 hypothetical protein [Apolygus lucorum]	astrocyte chemotaxis
182	Cl.g10194	E3 ubiquitin-protein ligase	KAF6209294.1 hypothetical protein [Apolygus lucorum]	ubiquitin-dependent protein catabolic process via the N-end rule pathway
183	Cl.g10195	GATOR complex protein WDR24	KAF6209869.1 hypothetical protein [Apolygus lucorum]	positive regulation of TOR signaling
184	Cl.g10196	Dopamine receptor 1	KAF6209068.1 hypothetical protein [Apolygus lucorum]	G protein-coupled receptor activity
185	Cl.g10197	Cytosol aminopeptidase	KAF6209067.1 hypothetical protein [Apolygus lucorum]	metalloaminopeptidase activity
186	Cl.g10199	eIF-4F 25 kDa subunit	KAF6209060.1 hypothetical protein [Apolygus lucorum]	RNA 7-methylguanosine cap binding
187	Cl.g102	-	BAA74713.1 Yokozuna [Bombyx mori]	-
188	Cl.g1020	Metalloendopeptidase	KAF6208528.1 hypothetical protein [Apolygus lucorum]	metalloendopeptidase activity
189	Cl.g10201	Cationic amino acid transporter C-terminal domain-containing protein	KAF6209840.1 hypothetical protein [Apolygus lucorum]	transmembrane transporter activity
190	Cl.g10202	Dual oxidase maturation factor 1	KAF6209839.1 hypothetical protein [Apolygus lucorum]	endoplasmic reticulum membrane
191	Cl.g10204	Odorant receptor	APZ81452.1 olfactory receptor 30 [Adelphocoris lineolatus]	odorant binding
192	Cl.g10207	Transmembrane protein 19	KAF6209795.1 hypothetical protein [Apolygus lucorum]	membrane
193	Cl.g10208	Signal recognition particle receptor subunit beta	KAF6209796.1 hypothetical protein [Apolygus lucorum]	endoplasmic reticulum membrane
194	Cl.g10209	Putative cytosolic Fe-S cluster assembly factor	KAF6208492.1 hypothetical protein [Apolygus lucorum]	CIA complex
195	Cl.g1021	ZU5 domain-containing protein (Fragment)	XP_024083200.1 ankyrin-3-like isoform X25 [Cimex lectularius]	cytoskeleton
196	Cl.g10210	Signal recognition particle receptor subunit beta	KAF6209796.1 hypothetical protein [Apolygus lucorum]	endoplasmic reticulum membrane
197	Cl.g10211	Replication factor C subunit 2	KAF6209164.1 hypothetical protein [Apolygus lucorum]	DNA replication
198	Cl.g10212	Putative vacuolar protein (Fragment)	KAF6209163.1 hypothetical protein [Apolygus lucorum]	-
199	Cl.g10213	Uracil-DNA glycosylase	XP_014256502.1 uncharacterized protein LOC106670554 [Cimex lectularius]	uracil DNA N-glycosylase activity
200	Cl.g10214	Nucleoplasmin-like protein isoform X2	XP_024086029.1 nucleoplasmin-like protein ANO39 isoform X2 [Cimex lectularius]	nucleus
201	Cl.g10215	Large neutral amino acids transporter small subunit 1	XP_024086054.1 large neutral amino acids transporter small subunit 2 isoform X1 [Cimex lectularius]	transmembrane transporter activity
202	Cl.g10217	B-type orcokinin-like peptide (Fragment)	APB88060.1 orcokinin-like peptide precursor [Lygus hesperus]	-
203	Cl.g10218	-	CAB0015928.1 unnamed protein product, partial [Nesidiocoris tenuis]	-
204	Cl.g10219	Reverse transcriptase zinc-binding domain-containing protein	KAF6202405.1 hypothetical protein [Apolygus lucorum]	-
205	Cl.g10220	-	KAF6208756.1 hypothetical protein [Apolygus lucorum]	-
206	Cl.g10221	inositol-polyphosphate 5-phosphatase	XP_014255024.1 type I inositol 1,4,5-trisphosphate 5-phosphatase isoform X1 [Cimex lectularius]	inositol-polyphosphate 5-phosphatase activity
207	Cl.g10223	Epsilon-sarcoglycan	CAB0008456.1 unnamed protein product [Nesidiocoris tenuis]	sarcoglycan complex
208	Cl.g10225	Large ribosomal subunit protein bL35m	KAF6209272.1 hypothetical protein [Apolygus lucorum]	mitochondrion
209	Cl.g10226	-	KAF6209270.1 hypothetical protein [Apolygus lucorum]	-
210	Cl.g10227	-	CAB0015928.1 unnamed protein product, partial [Nesidiocoris tenuis]	-
211	Cl.g10228	inositol-polyphosphate 5-phosphatase	KAF6208756.1 hypothetical protein [Apolygus lucorum]	inositol-polyphosphate 5-phosphatase activity
212	Cl.g1023	-	PNF30053.1 hypothetical protein B7P43_G05342 [Cryptotermes secundus]	-
213	Cl.g10230	-	KAF6208758.1 hypothetical protein [Apolygus lucorum]	-
214	Cl.g10231	Epsilon-sarcoglycan isoform X2	CAB0008456.1 unnamed protein product [Nesidiocoris tenuis]	sarcoglycan complex
215	Cl.g10232	-	CAB0008457.1 unnamed protein product [Nesidiocoris tenuis]	-
216	Cl.g10233	-	KAF6209270.1 hypothetical protein [Apolygus lucorum]	-
217	Cl.g10234	-	KAF6209270.1 hypothetical protein [Apolygus lucorum]	-
218	Cl.g10235	Putative e3 ubiquitin ligase	KAF6216334.1 hypothetical protein GE061_000675 [Apolygus lucorum]	metal ion binding
219	Cl.g10236	mRNA-decapping enzyme C-terminal domain-containing protein	KAF6216332.1 hypothetical protein GE061_000673 [Apolygus lucorum]	deadenylation-dependent decapping of nuclear-transcribed mRNA
220	Cl.g10237	Peptide chain release factor 1	KAF6216333.1 hypothetical protein GE061_000674 [Apolygus lucorum]	translation release factor activity
221	Cl.g1024	-	XP_039275915.1 ankyrin-2-like [Nilaparvata lugens]	-
222	Cl.g10240	-	KAF6214952.1 hypothetical protein GE061_009697 [Apolygus lucorum]	-
223	Cl.g10241	Muscle segmentation homeobox	XP_014241920.1 homeobox protein vab-15-like [Cimex lectularius]	DNA-binding transcription factor activity, RNA polymerase II-specific
224	Cl.g10242	Putative chromatin organization modifier protein	KAF6216323.1 hypothetical protein GE061_000664, partial [Apolygus lucorum]	chromosome
225	Cl.g10243	X-linked retinitis pigmentosa GTPase regulator	KAF6200525.1 hypothetical protein [Apolygus lucorum]	-
226	Cl.g10244	-	KAF6209447.1 hypothetical protein [Apolygus lucorum]	-
227	Cl.g10245	Importin N-terminal domain-containing protein	KAF6209450.1 hypothetical protein [Apolygus lucorum]	protein import into nucleus
228	Cl.g10246	N-acetyl-D-glucosamine kinase	KAF6209715.1 hypothetical protein [Apolygus lucorum]	N-acetylglucosamine kinase activity
229	Cl.g10247	Putative 5-formyltetrahydrofolate cyclo-ligase (Fragment)	KAF6209718.1 hypothetical protein [Apolygus lucorum]	ligase activity
230	Cl.g10248	Putative ww domain-containing protein (Fragment)	KAF6208883.1 hypothetical protein [Apolygus lucorum]	cell division
231	Cl.g1025	-	XP_024216615.1 microtubule-associated protein futsch-like [Halyomorpha halys]	-
232	Cl.g10250	Mitochondrial inner membrane protein COX18	KAF6208265.1 hypothetical protein [Apolygus lucorum]	membrane insertase activity
233	Cl.g10251	V-type proton ATPase proteolipid subunit	TMW46033.1 hypothetical protein DOY81_008888 [Sarcophaga bullata]	proton-transporting V-type ATPase, V0 domain
234	Cl.g10252	Putative sucrose-phosphate synthase 3	KAF6207609.1 hypothetical protein [Apolygus lucorum]	-
235	Cl.g10253	Mitotic spindle assembly checkpoint protein MAD2B	KAF6207609.1 hypothetical protein [Apolygus lucorum]	-
236	Cl.g10254	HSPB1-associated protein 1	KAF6208133.1 hypothetical protein [Apolygus lucorum]	2-oxoglutarate-dependent dioxygenase activity
237	Cl.g10255	Transmembrane protein 170A	XP_014279304.1 transmembrane protein 170A [Halyomorpha halys]	membrane
238	Cl.g10256	JmjC domain-containing protein	-	-
239	Cl.g10259	BAG family molecular chaperone regulator 2	KAF6203344.1 hypothetical protein [Apolygus lucorum]	adenyl-nucleotide exchange factor activity
240	Cl.g1026	-	KAF6208533.1 hypothetical protein [Apolygus lucorum]	-
241	Cl.g10260	Multidrug resistance-associated protein 1	CAB0007608.1 unnamed protein product [Nesidiocoris tenuis]	ABC-type transporter activity
242	Cl.g10261	Putative inhibitor of apoptosis domain protein rhodnius neglectus	-	-
243	Cl.g10264	Polynucleotide 5'-hydroxyl-kinase NOL9 (Fragment)	XP_018914624.1 PREDICTED: uncharacterized protein LOC109042376 [Bemisia tabaci]	kinase activity
244	Cl.g10265	RNase H type-1 domain-containing protein (Fragment)	GFW25062.1 uncharacterized protein TNCV_3155651 [Trichonephila clavipes]	-
245	Cl.g1027	-	KAF6208534.1 hypothetical protein [Apolygus lucorum]	-
246	Cl.g10270	-	CAA9994466.1 unnamed protein product [Nesidiocoris tenuis]	-
247	Cl.g10271	-	KAF6209815.1 hypothetical protein [Apolygus lucorum]	-
248	Cl.g1028	-	KAF6208534.1 hypothetical protein [Apolygus lucorum]	-
249	Cl.g10282	Ribonuclease H-like domain,Chromo/chromo shadow domain,Integrase, catalytic core,Chromo domain-like	CAB0030842.1 unnamed protein product [Trichogramma brassicae]	DNA integration
250	Cl.g10283	-	KAF6203423.1 hypothetical protein [Apolygus lucorum]	-
251	Cl.g10284	Cadherin domain-containing protein	CAB0002581.1 unnamed protein product [Nesidiocoris tenuis]	-
252	Cl.g10286	Retrovirus-related Pol polyprotein from type-1 retrotransposable element R1 2	CAB0005936.1 unnamed protein product [Nesidiocoris tenuis]	membrane
253	Cl.g10287	RNA-directed DNA polymerase	CAB0004511.1 unnamed protein product, partial [Nesidiocoris tenuis]	DNA integration
254	Cl.g10288	-	KAF6208791.1 hypothetical protein [Apolygus lucorum]	-
255	Cl.g10289	Mitochondria-eating protein	KAF6208790.1 hypothetical protein [Apolygus lucorum]	mitochondrial protein catabolic process
256	Cl.g1029	Nuclear transcription factor Y subunit beta	KAF6207556.1 hypothetical protein [Apolygus lucorum]	CCAAT-binding factor complex
257	Cl.g10290	Reverse transcriptase domain-containing protein	KAF6201166.1 hypothetical protein [Apolygus lucorum]	DNA biosynthetic process
258	Cl.g10291	28S ribosomal protein S14, mitochondrial	CAA9993418.1 unnamed protein product [Nesidiocoris tenuis]	ribonucleoprotein complex
259	Cl.g10292	-	KAF6206987.1 hypothetical protein [Apolygus lucorum]	-
260	Cl.g10293	60S acidic ribosomal protein P1	ABR27938.1 ribosomal protein P1 [Triatoma infestans]	cytosolic ribosome
261	Cl.g10294	Arginine/serine-rich coiled-coil protein 2	KAF6206987.1 hypothetical protein [Apolygus lucorum]	-
262	Cl.g10295	-	KAF6212208.1 hypothetical protein GE061_012729 [Apolygus lucorum]	-
263	Cl.g10296	-	KAF6212208.1 hypothetical protein GE061_012729 [Apolygus lucorum]	-
264	Cl.g10297	-	KAF6212208.1 hypothetical protein GE061_012729 [Apolygus lucorum]	-
265	Cl.g10299	CTD nuclear envelope phosphatase 1 homolog isoform X1	XP_014252732.1 CTD nuclear envelope phosphatase 1 homolog isoform X6 [Cimex lectularius]	phosphatase activity
266	Cl.g103	Zinc finger BED domain-containing protein 4-like	CAD7093244.1 unnamed protein product [Hermetia illucens]	protein dimerization activity
267	Cl.g1030	Ubiquitin-conjugating enzyme E2-17 kDa	NP_001119686.1 effete [Acyrthosiphon pisum]	ATP binding
268	Cl.g10301	COPII coat assembly protein sec16 (Fragment)	KAF6208742.1 hypothetical protein [Apolygus lucorum]	neuropeptide signaling pathway
269	Cl.g10302	Myosin-IA isoform X1	KAF6208730.1 hypothetical protein [Apolygus lucorum]	myosin complex
270	Cl.g10303	-	KAF6209139.1 hypothetical protein [Apolygus lucorum]	-
271	Cl.g10308	Tyr recombinase domain-containing protein	AAT08871.1 tyrosine recombinase, partial [Tribolium castaneum]	DNA integration
272	Cl.g10309	Phosphatidylinositol 4,5-bisphosphate 3-kinase catalytic subunit delta isoform	KAF6209139.1 hypothetical protein [Apolygus lucorum]	phosphatidylinositol-mediated signaling
273	Cl.g1031	Progestin and adipoQ receptor family member 3	KAF6207554.1 hypothetical protein [Apolygus lucorum]	membrane
274	Cl.g10311	Late secretory pathway protein AVL9 homolog	KAF6209849.1 hypothetical protein [Apolygus lucorum]	recycling endosome
275	Cl.g10313	-	CAB0017401.1 unnamed protein product, partial [Nesidiocoris tenuis]	-
276	Cl.g10315	-	KAF6210013.1 hypothetical protein [Apolygus lucorum]	-
277	Cl.g10316	3-hydroxy-3-methylglutaryl coenzyme A reductase	KAF6210012.1 hypothetical protein [Apolygus lucorum]	hydroxymethylglutaryl-CoA reductase (NADPH) activity
278	Cl.g10317	hydroxymethylglutaryl-CoA reductase (NADPH)	KAF6210012.1 hypothetical protein [Apolygus lucorum]	hydroxymethylglutaryl-CoA reductase (NADPH) activity
279	Cl.g10318	-	KAF6210011.1 hypothetical protein [Apolygus lucorum]	-
280	Cl.g10319	RNA-directed DNA polymerase from mobile element jockey	KAF6198265.1 hypothetical protein [Apolygus lucorum]	-
281	Cl.g1032	Putative serine/threonine-protein kinase fray2 (Fragment)	KAF6207576.1 hypothetical protein [Apolygus lucorum]	kinase activity
282	Cl.g10321	-	KAF6213955.1 hypothetical protein GE061_011683 [Apolygus lucorum]	-
283	Cl.g10322	Retrovirus-related Pol polyprotein LINE-1 (Fragment)	CAB0004933.1 unnamed protein product, partial [Nesidiocoris tenuis]	DNA biosynthetic process
284	Cl.g10323	-	KAF6216403.1 hypothetical protein GE061_000745 [Apolygus lucorum]	-
285	Cl.g10324	TSSP protease (Fragment)	CAB0016347.1 unnamed protein product [Nesidiocoris tenuis]	serine-type exopeptidase activity
286	Cl.g10325	Protein N-lysine methyltransferase FAM173B (Fragment)	KAF6202020.1 hypothetical protein [Apolygus lucorum]	protein-lysine N-methyltransferase activity
287	Cl.g10326	Serine protease HTRA2, mitochondrial	KAF6208783.1 hypothetical protein [Apolygus lucorum]	mitochondrial intermembrane space
288	Cl.g10327	Ephrin RBD domain-containing protein	XP_014253524.1 uncharacterized protein LOC106668885 [Cimex lectularius]	membrane
289	Cl.g10328	E3 ubiquitin-protein ligase Topors	KAF6209842.1 hypothetical protein [Apolygus lucorum]	regulation of macromolecule metabolic process
290	Cl.g10329	LanC-like protein 2	KAF6208776.1 hypothetical protein [Apolygus lucorum]	peptide modification
291	Cl.g1033	Zinc finger Ran-binding domain-containing protein 2	CAB0005775.1 unnamed protein product [Nesidiocoris tenuis]	RNA processing
292	Cl.g10330	-	XP_047502729.1 putative nuclease HARBI1 [Penaeus chinensis]	-
293	Cl.g10331	Coiled-coil domain-containing protein 115	KAF6209570.1 hypothetical protein [Apolygus lucorum]	vacuolar proton-transporting V-type ATPase complex assembly
294	Cl.g10332	Inversin	KAF6209571.1 hypothetical protein [Apolygus lucorum]	-
295	Cl.g10333	-	KAF6209571.1 hypothetical protein [Apolygus lucorum]	-
296	Cl.g10334	-	KAF6209571.1 hypothetical protein [Apolygus lucorum]	-
297	Cl.g10335	-	KAF6209571.1 hypothetical protein [Apolygus lucorum]	-
298	Cl.g10336	Cytochrome c oxidase subunit 4	KAF6209572.1 hypothetical protein [Apolygus lucorum]	mitochondrial electron transport, cytochrome c to oxygen
299	Cl.g10337	Helitron helicase-like domain-containing protein	KAF0749198.1 ATP-dependent DNA helicase [Aphis craccivora]	-
300	Cl.g10338	Zinc finger DNA binding protein	KAF6197986.1 hypothetical protein [Apolygus lucorum]	-
301	Cl.g10339	-	KAF6209571.1 hypothetical protein [Apolygus lucorum]	-
302	Cl.g1034	Splicing factor, arginine/serine-rich 17	KAF6207574.1 hypothetical protein [Apolygus lucorum]	kinase activity
303	Cl.g10340	Cytochrome c oxidase subunit 4	KAF6209572.1 hypothetical protein [Apolygus lucorum]	mitochondrial electron transport, cytochrome c to oxygen
304	Cl.g10341	-	KAF6202540.1 hypothetical protein [Apolygus lucorum]	-
305	Cl.g10342	Major facilitator superfamily domain-containing protein 6	CAB0006430.1 unnamed protein product [Nesidiocoris tenuis]	transmembrane transporter activity
306	Cl.g10343	Major facilitator superfamily associated domain-containing protein (Fragment)	KAF6209319.1 hypothetical protein [Apolygus lucorum]	membrane
307	Cl.g10344	Major facilitator superfamily domain-containing protein 6	KAF6209320.1 hypothetical protein [Apolygus lucorum]	membrane
308	Cl.g10345	Putative cyclin-dependent kinase cdk5	KAF6197551.1 hypothetical protein [Apolygus lucorum]	protein serine/threonine kinase activity
309	Cl.g10346	Acyl-CoA-binding protein homolog	KAF6209236.1 hypothetical protein [Apolygus lucorum]	fatty-acyl-CoA binding
310	Cl.g10347	-	XP_022185856.2 piggyBac transposable element-derived protein 4-like [Nilaparvata lugens]	-
311	Cl.g10349	Osiris 2	KAF6209727.1 hypothetical protein [Apolygus lucorum]	membrane
312	Cl.g1035	Acyltransferase	KAF6207570.1 hypothetical protein [Apolygus lucorum]	O-acyltransferase activity
313	Cl.g10350	Osiris 24	KAF6209728.1 hypothetical protein [Apolygus lucorum]	membrane
314	Cl.g10351	-	KAF6203818.1 hypothetical protein [Apolygus lucorum]	odorant binding
315	Cl.g10353	HD domain-containing protein	KAF6209307.1 hypothetical protein [Apolygus lucorum]	-
316	Cl.g10354	-	KAF6203820.1 hypothetical protein [Apolygus lucorum]	-
317	Cl.g10356	HD/PDEase domain-containing protein (Fragment)	KAF6209307.1 hypothetical protein [Apolygus lucorum]	dGTP catabolic process
318	Cl.g10357	-	XP_024081630.1 equilibrative nucleoside transporter 1 isoform X2 [Cimex lectularius]	-
319	Cl.g10358	Putative RNA-directed DNA polymerase from transposon X-element	CAB0004943.1 unnamed protein product [Nesidiocoris tenuis]	RNA-directed DNA polymerase activity
320	Cl.g10359	POU domain protein (Fragment)	XP_014261856.1 inhibitory POU protein isoform X3 [Cimex lectularius]	generation of neurons
321	Cl.g1036	2-acylglycerol O-acyltransferase 2-A-like isoform X2	CAB0005777.1 unnamed protein product [Nesidiocoris tenuis]	O-acyltransferase activity
322	Cl.g10360	-	KAF6217036.1 hypothetical protein GE061_001389 [Apolygus lucorum]	-
323	Cl.g10361	-	KAF6198536.1 hypothetical protein [Apolygus lucorum]	-
324	Cl.g10362	PHD-type domain-containing protein	KAF6211784.1 hypothetical protein GE061_012299 [Apolygus lucorum]	metal ion binding
325	Cl.g10363	-	KAF6198530.1 hypothetical protein [Apolygus lucorum]	-
326	Cl.g10364	Zinc finger PHD-type domain-containing protein	KAF6197986.1 hypothetical protein [Apolygus lucorum]	-
327	Cl.g10365	Retrovirus-related Pol polyprotein (Fragment)	CAB0000419.1 unnamed protein product [Nesidiocoris tenuis]	DNA biosynthetic process
328	Cl.g10366	Phospholipid/glycerol acyltransferase domain-containing protein	KAF6209612.1 hypothetical protein [Apolygus lucorum]	O-acyltransferase activity
329	Cl.g10368	Phospholipid/glycerol acyltransferase domain-containing protein	KAF6209612.1 hypothetical protein [Apolygus lucorum]	O-acyltransferase activity
330	Cl.g10369	PiggyBac transposable element-derived protein domain-containing protein	KAF6209611.1 hypothetical protein [Apolygus lucorum]	ligase activity
331	Cl.g1037	Thioredoxin domain-containing protein	KAF6207565.1 hypothetical protein [Apolygus lucorum]	membrane
332	Cl.g10370	Sodium/calcium exchanger membrane region domain-containing protein	KAF6209608.1 hypothetical protein [Apolygus lucorum]	calcium ion transport
333	Cl.g10371	-	KAF6209608.1 hypothetical protein [Apolygus lucorum]	-
334	Cl.g10372	Bel12-ag transposon polyprotein (Fragment)	XP_008185126.1 uncharacterized protein LOC100571965 [Acyrthosiphon pisum]	DNA integration
335	Cl.g10373	UDENN domain-containing protein	KAF6208753.1 hypothetical protein [Apolygus lucorum]	recycling endosome
336	Cl.g10374	Sodium-coupled monocarboxylate transporter 1	KAF6208754.1 hypothetical protein [Apolygus lucorum]	transmembrane transporter activity
337	Cl.g10375	RNA-directed DNA polymerase	GBN68895.1 Transposon Ty3-I Gag-Pol polyprotein, partial [Araneus ventricosus]	DNA integration
338	Cl.g10378	Src kinase-associated phosphoprotein 1	KAF6208755.1 hypothetical protein [Apolygus lucorum]	kinase activity
339	Cl.g10379	-	KAF6210115.1 hypothetical protein [Apolygus lucorum]	-
340	Cl.g1038	Probable protein disulfide-isomerase A4	KAF6207565.1 hypothetical protein [Apolygus lucorum]	isomerase activity
341	Cl.g10381	Nuclease HARBI1	XP_050666630.1 putative nuclease HARBI1 [Leptidea sinapis]	-
342	Cl.g10382	Lateral signaling target protein 2 homolog	KAF6209709.1 hypothetical protein [Apolygus lucorum]	metal ion binding
343	Cl.g10383	-	KAF6209708.1 hypothetical protein [Apolygus lucorum]	-
344	Cl.g10384	Echinoderm microtubule-associated protein-like 5	KAF6209708.1 hypothetical protein [Apolygus lucorum]	-
345	Cl.g10385	MULE transposase domain-containing protein	KAF0773515.1 Uncharacterized protein FWK35_00016572 [Aphis craccivora]	-
346	Cl.g10388	Venom allergen 5	KAF6210332.1 hypothetical protein [Apolygus lucorum]	extracellular region
347	Cl.g1039	Segmentation protein Runt	KAF6207566.1 hypothetical protein [Apolygus lucorum]	regulation of transcription by RNA polymerase II
348	Cl.g10390	Ig-like domain-containing protein	KAF6209581.1 hypothetical protein [Apolygus lucorum]	-
349	Cl.g10391	Myosin light chain kinase, smooth muscle	CAB0006830.1 unnamed protein product [Nesidiocoris tenuis]	protein serine/threonine kinase activity
350	Cl.g10392	Odorant receptor	AQM56103.1 olfactory receptor [Apolygus lucorum]	odorant binding
351	Cl.g10393	Coiled-coil domain-containing protein 63	KAF6201032.1 hypothetical protein [Apolygus lucorum]	outer dynein arm assembly
352	Cl.g10394	-	KAF6201031.1 hypothetical protein [Apolygus lucorum]	-
353	Cl.g10395	-	KAF6209858.1 hypothetical protein [Apolygus lucorum]	-
354	Cl.g10396	-	KAF6206442.1 hypothetical protein [Apolygus lucorum]	-
355	Cl.g10397	palmitoyl-protein hydrolase	KAF6209043.1 hypothetical protein [Apolygus lucorum]	hydrolase activity
356	Cl.g10398	palmitoyl-protein hydrolase	KAF6209043.1 hypothetical protein [Apolygus lucorum]	hydrolase activity
357	Cl.g10399	palmitoyl-protein hydrolase	KAF6209043.1 hypothetical protein [Apolygus lucorum]	hydrolase activity
358	Cl.g104	-	KAF6211255.1 hypothetical protein [Apolygus lucorum]	-
359	Cl.g1040	Runt domain-containing protein	KAF6207567.1 hypothetical protein [Apolygus lucorum]	regulation of transcription by RNA polymerase II
360	Cl.g10400	palmitoyl-protein hydrolase	KAF6209389.1 hypothetical protein [Apolygus lucorum]	hydrolase activity
361	Cl.g10401	palmitoyl-protein hydrolase	KAF6209388.1 hypothetical protein [Apolygus lucorum]	hydrolase activity
362	Cl.g10402	TRPL translocation defect protein 14 isoform X2	CAB0019456.1 unnamed protein product [Nesidiocoris tenuis]	phosphatidic acid binding
363	Cl.g10403	-	KAF6209456.1 hypothetical protein [Apolygus lucorum]	-
364	Cl.g10404	-	KAF6209452.1 hypothetical protein [Apolygus lucorum]	-
365	Cl.g10406	ADP-ribosylation factor	XP_014273936.1 ADP-ribosylation factor 1 [Halyomorpha halys]	Golgi apparatus
366	Cl.g10407	-	KAF6208752.1 hypothetical protein [Apolygus lucorum]	-
367	Cl.g10408	Gag-Pol polyprotein	CAB0004511.1 unnamed protein product, partial [Nesidiocoris tenuis]	aspartic-type endopeptidase activity
368	Cl.g10409	Protein Skeletor, isoforms B/C	KAF6208751.1 hypothetical protein [Apolygus lucorum]	sulfotransferase activity
369	Cl.g10410	(Mediterranean fruit fly) hypothetical protein (Fragment)	KAF6209576.1 hypothetical protein [Apolygus lucorum]	neuron projection membrane
370	Cl.g10411	Proteasome subunit alpha type	KAF6209577.1 hypothetical protein [Apolygus lucorum]	proteasome core complex, alpha-subunit complex
371	Cl.g10414	-	KAF6200823.1 hypothetical protein [Apolygus lucorum]	-
372	Cl.g10415	-	KAF6197302.1 hypothetical protein [Apolygus lucorum]	-
373	Cl.g10416	-	CAA9995688.1 unnamed protein product [Nesidiocoris tenuis]	-
374	Cl.g10417	Reverse transcriptase domain-containing protein	KAF6204857.1 hypothetical protein [Apolygus lucorum]	DNA biosynthetic process
375	Cl.g10418	Dihydrofolate reductase (Fragment)	CAB0006964.1 unnamed protein product [Nesidiocoris tenuis]	dihydrofolate reductase activity
376	Cl.g10419	-	XP_022168529.1 uncharacterized protein K02A2.6-like [Myzus persicae]	DNA integration
377	Cl.g10420	-	KAF6204386.1 hypothetical protein [Apolygus lucorum]	-
378	Cl.g10422	-	CAB0010419.1 unnamed protein product [Nesidiocoris tenuis]	-
379	Cl.g10423	Reverse transcriptase domain-containing protein	CAB0004933.1 unnamed protein product, partial [Nesidiocoris tenuis]	DNA biosynthetic process
380	Cl.g10424	-	KAF6216403.1 hypothetical protein GE061_000745 [Apolygus lucorum]	-
381	Cl.g10426	-	KAF6211507.1 hypothetical protein GE061_012019 [Apolygus lucorum]	-
382	Cl.g10427	RNA-binding protein NOB1	KAF6214420.1 hypothetical protein GE061_009163 [Apolygus lucorum]	ribosomal small subunit biogenesis
383	Cl.g10428	ISXO2-like transposase domain-containing protein	GFX83816.1 mitotic-spindle organizing protein 2A [Trichonephila clavipes]	-
384	Cl.g10429	Chromatin complexes subunit BAP18	KAF6214606.1 hypothetical protein GE061_009349 [Apolygus lucorum]	-
385	Cl.g10430	BAR domain-containing protein	KAF6214604.1 hypothetical protein GE061_009347 [Apolygus lucorum]	-
386	Cl.g10431	Leucine-rich repeat-containing protein 9 (Fragment)	KAF6205724.1 hypothetical protein [Apolygus lucorum]	-
387	Cl.g10432	Mushroom body large-type Kenyon cell-specific protein 1 (Fragment)	KAF6208931.1 hypothetical protein [Apolygus lucorum]	nucleus
388	Cl.g10433	-	XP_014294134.1 uncharacterized protein LOC106692604 [Halyomorpha halys]	-
389	Cl.g10434	Putative RNA-directed DNA polymerase from transposon X-element (Fragment)	KAF0766051.1 neuroblastoma-amplified sequence-like [Aphis craccivora]	RNA-directed DNA polymerase activity
390	Cl.g10436	ZP domain-containing protein	KAF6204300.1 hypothetical protein [Apolygus lucorum]	locomotor rhythm
391	Cl.g10437	-	KAF6204299.1 hypothetical protein [Apolygus lucorum]	-
392	Cl.g10438	Cullin-1	XP_014245846.1 cullin-1 [Cimex lectularius]	ubiquitin protein ligase binding
393	Cl.g10439	-	CAA9995509.1 unnamed protein product, partial [Nesidiocoris tenuis]	-
394	Cl.g1044	Runt domain-containing protein	KAF6207564.1 hypothetical protein [Apolygus lucorum]	regulation of transcription by RNA polymerase II
395	Cl.g10440	-	QQL94669.1 olfactory receptor 9 [Adelphocoris suturalis]	-
396	Cl.g10441	-	QQL94670.1 olfactory receptor 10 [Adelphocoris suturalis]	odorant binding
397	Cl.g10442	-	KAF6210125.1 hypothetical protein [Apolygus lucorum]	-
398	Cl.g10444	-	KAF6199647.1 hypothetical protein [Apolygus lucorum]	-
399	Cl.g10449	-	KAF6211852.1 hypothetical protein GE061_012368 [Apolygus lucorum]	-
400	Cl.g10450	PiggyBac transposable element-derived protein domain-containing protein	RZF45385.1 hypothetical protein LSTR_LSTR002828 [Laodelphax striatellus]	membrane
401	Cl.g10451	-	KAF6215876.1 hypothetical protein GE061_000211 [Apolygus lucorum]	-
402	Cl.g10452	ISXO2-like transposase domain-containing protein	KAF6208801.1 hypothetical protein [Apolygus lucorum]	-
403	Cl.g10453	Wolframin	KAF6209345.1 hypothetical protein [Apolygus lucorum]	membrane
404	Cl.g10454	Myosin regulatory light chain 2	XP_014252820.1 myosin regulatory light chain 2 [Cimex lectularius]	calcium ion binding
405	Cl.g10455	Mitotic checkpoint protein and poly(A)+ RNA export protein	XP_014252870.1 mRNA export factor [Cimex lectularius]	transcription-dependent tethering of RNA polymerase II gene DNA at nuclear periphery
406	Cl.g10456	Vesicular integral-membrane protein VIP36	KAF6210019.1 hypothetical protein [Apolygus lucorum]	carbohydrate binding
407	Cl.g10457	POU domain, class 6, transcription factor 2	KAF6209856.1 hypothetical protein [Apolygus lucorum]	positive regulation of transcription by RNA polymerase II
408	Cl.g10458	-	KAF6203194.1 hypothetical protein [Apolygus lucorum]	histone H3K4 methyltransferase activity
409	Cl.g10459	-	KAF6203194.1 hypothetical protein [Apolygus lucorum]	-
410	Cl.g10460	-	KAF6213817.1 hypothetical protein GE061_011539 [Apolygus lucorum]	-
411	Cl.g10461	Ubiquitin-like protease family profile domain-containing protein	KAF6206236.1 hypothetical protein [Apolygus lucorum]	-
412	Cl.g10462	POU domain, class 6, transcription factor 2	KAF6209856.1 hypothetical protein [Apolygus lucorum]	positive regulation of transcription by RNA polymerase II
413	Cl.g10464	Amino acid transporter transmembrane domain-containing protein	KAF6203025.1 hypothetical protein [Apolygus lucorum]	membrane
414	Cl.g10465	Transmembrane prostate androgen-induced protein	XP_014243322.1 uncharacterized protein LOC106663185 isoform X2 [Cimex lectularius]	R-SMAD binding
415	Cl.g10466	-	CAA9993303.1 unnamed protein product [Nesidiocoris tenuis]	-
416	Cl.g10467	Reverse transcriptase	KAF6216217.1 hypothetical protein GE061_000557 [Apolygus lucorum]	-
417	Cl.g10468	-	KAF6205716.1 hypothetical protein [Apolygus lucorum]	-
418	Cl.g10469	Retrovirus-related Pol polyprotein from transposon opus Protease	XP_054259897.1 uncharacterized protein K02A2.6-like [Macrosteles quadrilineatus]	DNA integration
419	Cl.g1047	Targeting protein for Xklp2	KAF6212877.1 hypothetical protein GE061_010587 [Apolygus lucorum]	-
420	Cl.g10470	-	XP_044765422.1 secreted RxLR effector protein 161-like [Coccinella septempunctata]	-
421	Cl.g10471	-	KAJ4436995.1 hypothetical protein ANN_17127 [Periplaneta americana]	-
422	Cl.g10472	Copia protein (Fragment)	RVE41872.1 hypothetical protein evm_013480 [Chilo suppressalis]	DNA biosynthetic process
423	Cl.g10474	-	CAB0014346.1 unnamed protein product [Nesidiocoris tenuis]	-
424	Cl.g10475	Copia protein (Fragment)	CAB0020255.1 unnamed protein product [Nesidiocoris tenuis]	DNA integration
425	Cl.g10476	Transmembrane and coiled-coil domains protein 1	KAF6210468.1 hypothetical protein [Apolygus lucorum]	membrane
426	Cl.g10477	Glucose-fructose oxidoreductase domain-containing protein 1	KAF6210467.1 hypothetical protein [Apolygus lucorum]	nucleotide binding
427	Cl.g10478	-	KAF6210331.1 hypothetical protein [Apolygus lucorum]	-
428	Cl.g10479	separase	KAF6210462.1 hypothetical protein [Apolygus lucorum]	nuclear chromosome segregation
429	Cl.g1048	4'-phosphopantetheine phosphatase	KAF6207873.1 hypothetical protein [Apolygus lucorum]	pantothenate kinase activity
430	Cl.g10480	Cornichon	KAF6210167.1 hypothetical protein [Apolygus lucorum]	vesicle-mediated transport
431	Cl.g10481	N-acetylglucosaminylphosphatidylinositol deacetylase	KAF6210168.1 hypothetical protein [Apolygus lucorum]	N-acetylglucosaminylphosphatidylinositol deacetylase activity
432	Cl.g10482	Protein bark beetle	KAF6211152.1 hypothetical protein [Apolygus lucorum]	membrane
433	Cl.g10483	Large ribosomal subunit protein uL29m	KAF6211151.1 hypothetical protein [Apolygus lucorum]	mitochondrial ribosome
434	Cl.g10484	Peptidase M12B propeptide domain-containing protein (Fragment)	KAF6211150.1 hypothetical protein [Apolygus lucorum]	-
435	Cl.g10485	Multidrug resistance-associated protein 7	XP_014255576.1 multidrug resistance-associated protein 7 [Cimex lectularius]	ABC-type transporter activity
436	Cl.g10486	-	KAF6211148.1 hypothetical protein [Apolygus lucorum]	-
437	Cl.g10487	Dpy-30 histone methyltransferase complex regulatory subunit	KAF6211145.1 hypothetical protein [Apolygus lucorum]	Set1C/COMPASS complex
438	Cl.g10488	Cytoglobin-2-like protein (Fragment)	KAF6211144.1 hypothetical protein [Apolygus lucorum]	oxygen carrier activity
439	Cl.g10489	-	XP_012217245.1 PREDICTED: uncharacterized protein LOC105669076 [Linepithema humile]	-
440	Cl.g1049	Cytidine deaminase	XP_012258613.2 cytidine deaminase-like isoform X1 [Athalia rosae]	cytidine deaminase activity
441	Cl.g10490	F-box/WD repeat-containing protein 9	KAF6211142.1 hypothetical protein [Apolygus lucorum]	-
442	Cl.g10493	-	KAF6214049.1 hypothetical protein GE061_011779 [Apolygus lucorum]	-
443	Cl.g10494	DDE-1 domain-containing protein (Fragment)	VEN42838.1 unnamed protein product [Callosobruchus maculatus]	-
444	Cl.g10496	Cell adhesion molecule	XP_014239470.1 uncharacterized protein LOC106660926 [Cimex lectularius]	membrane
445	Cl.g10498	-	KAF6214021.1 hypothetical protein GE061_011750 [Apolygus lucorum]	-
446	Cl.g10499	-	KAF6205716.1 hypothetical protein [Apolygus lucorum]	-
447	Cl.g105	Reverse transcriptase domain-containing protein	RWS08398.1 RNA-directed DNA polymerase from mobile element jockey-like protein, partial [Dinothrombium tinctorium]	RNA-directed DNA polymerase activity
448	Cl.g1050	Putative beta-2-glycoprotein i (Fragment)	KAF6207874.1 hypothetical protein [Apolygus lucorum]	membrane
449	Cl.g10500	L27 domain-containing protein (Fragment)	KAF6213603.1 hypothetical protein GE061_011324 [Apolygus lucorum]	cell junction
450	Cl.g10503	Disks large 1 tumor suppressor protein	KAF6213599.1 hypothetical protein GE061_011320 [Apolygus lucorum]	neuromuscular junction
451	Cl.g10504	Disks large 1 tumor suppressor protein	KAF6213599.1 hypothetical protein GE061_011320 [Apolygus lucorum]	neuromuscular junction
452	Cl.g10505	Apolipoprotein D	KAF6214078.1 hypothetical protein GE061_011809 [Apolygus lucorum]	pigment binding
453	Cl.g10506	APOD protein (Fragment)	KAF6214068.1 hypothetical protein GE061_011799 [Apolygus lucorum]	pigment binding
454	Cl.g10508	Transcription factor Ken	KAF6214038.1 hypothetical protein GE061_011768 [Apolygus lucorum]	-
455	Cl.g1051	Chorion peroxidase	KAF6207875.1 hypothetical protein [Apolygus lucorum]	peroxidase activity
456	Cl.g10516	Tyrosine-protein phosphatase Lar-like	KAF6202866.1 hypothetical protein [Apolygus lucorum]	anatomical structure development
457	Cl.g10518	V-type proton ATPase subunit a	KAF6203744.1 hypothetical protein [Apolygus lucorum]	vacuolar proton-transporting V-type ATPase, V0 domain
458	Cl.g10519	V-type proton ATPase subunit a	KAF6203745.1 hypothetical protein [Apolygus lucorum]	proton-transporting V-type ATPase, V0 domain
459	Cl.g10520	Synaptic vesicle glycoprotein 2A	KAF6203746.1 hypothetical protein [Apolygus lucorum]	transmembrane transporter activity
460	Cl.g10521	Katanin p60 ATPase-containing subunit A1	KAF6204856.1 hypothetical protein [Apolygus lucorum]	microtubule severing ATPase activity
461	Cl.g10522	Transmembrane protein 18	KAF6215523.1 hypothetical protein GE061_010278 [Apolygus lucorum]	membrane
462	Cl.g10523	-	KAF6214580.1 hypothetical protein GE061_009323 [Apolygus lucorum]	cytoplasm
463	Cl.g10524	-	KAF6203701.1 hypothetical protein [Apolygus lucorum]	-
464	Cl.g10525	Trinucleotide repeat-containing gene 6A protein	KAF6200229.1 hypothetical protein [Apolygus lucorum]	miRNA-mediated gene silencing by inhibition of translation
465	Cl.g10526	-	KAF6200231.1 hypothetical protein [Apolygus lucorum]	-
466	Cl.g10528	-	KAF6213907.1 hypothetical protein GE061_011632 [Apolygus lucorum]	-
467	Cl.g10529	Lipid-binding serum glycoprotein N-terminal domain-containing protein	KAF6213908.1 hypothetical protein GE061_011633 [Apolygus lucorum]	-
468	Cl.g10531	Rap1 GTPase-activating protein 1	KAF6213910.1 hypothetical protein GE061_011635 [Apolygus lucorum]	regulation of small GTPase mediated signal transduction
469	Cl.g10532	Spaetzle domain-containing protein	CAH1406280.1 unnamed protein product [Nezara viridula]	extracellular space
470	Cl.g10534	AP complex subunit sigma	XP_014283981.1 AP-1 complex subunit sigma-2 isoform X1 [Halyomorpha halys]	clathrin adaptor activity
471	Cl.g10535	Splicing factor 3B subunit 6	KAF6212735.1 hypothetical protein GE061_010443 [Apolygus lucorum]	nucleus
472	Cl.g10536	Ubiquinol-cytochrome c reductase complex chaperone CBP3	XP_014241906.1 ubiquinol-cytochrome-c reductase complex assembly factor 1 [Cimex lectularius]	respiratory chain complex III assembly
473	Cl.g10537	Zinc finger protein 800	KAF6212730.1 hypothetical protein GE061_010438 [Apolygus lucorum]	-
474	Cl.g10538	DNA (cytosine-5)-methyltransferase	KAF6206136.1 hypothetical protein [Apolygus lucorum]	DNA (cytosine-5-)-methyltransferase activity
475	Cl.g10539	Solute carrier organic anion transporter family member	KAF6214017.1 hypothetical protein GE061_011746 [Apolygus lucorum]	monoatomic ion transport
476	Cl.g1054	-	KAF6214387.1 hypothetical protein GE061_009127 [Apolygus lucorum]	-
477	Cl.g10540	Tumor necrosis factor ligand superfamily member 13B	KAF6213441.1 hypothetical protein GE061_011160 [Apolygus lucorum]	tumor necrosis factor receptor binding
478	Cl.g10541	WD repeat-containing protein 73	CAA9997472.1 unnamed protein product [Nesidiocoris tenuis]	-
479	Cl.g10542	Ectodysplasin-A	KAF6213439.1 hypothetical protein GE061_011158 [Apolygus lucorum]	tumor necrosis factor receptor binding
480	Cl.g10544	ATP-dependent 6-phosphofructokinase	KAF6213437.1 hypothetical protein GE061_011156 [Apolygus lucorum]	6-phosphofructokinase activity
481	Cl.g10545	Translocating chain-associated membrane protein	KAF6213436.1 hypothetical protein GE061_011155 [Apolygus lucorum]	SRP-dependent cotranslational protein targeting to membrane, translocation
482	Cl.g10546	Dynein assembly factor with WDR repeat domains 1	XP_014246750.1 dynein assembly factor with WDR repeat domains 1-like isoform X2 [Cimex lectularius]	centriole
483	Cl.g10547	CRC domain-containing protein	KAF6213434.1 hypothetical protein GE061_011153 [Apolygus lucorum]	nucleus
484	Cl.g10548	COP9 signalosome complex subunit 4	KAF6213435.1 hypothetical protein GE061_011154 [Apolygus lucorum]	COP9 signalosome
485	Cl.g10549	Voltage-dependent anion-selective channel	KAF6213436.1 hypothetical protein GE061_011155 [Apolygus lucorum]	voltage-gated monoatomic anion channel activity
486	Cl.g10550	glutaminase	KAF6213432.1 hypothetical protein GE061_011151 [Apolygus lucorum]	glutaminase activity
487	Cl.g10551	Succinate dehydrogenase assembly factor 2, mitochondrial	XP_054271403.1 succinate dehydrogenase assembly factor 2, mitochondrial-like [Macrosteles quadrilineatus]	mitochondrial electron transport, succinate to ubiquinone
488	Cl.g10552	glutaminase	CAA9997084.1 unnamed protein product [Nesidiocoris tenuis]	glutaminase activity
489	Cl.g10553	Spry domain in the suppressor of cytokine signaling 1	KAF6213430.1 hypothetical protein GE061_011149 [Apolygus lucorum]	intracellular signal transduction
490	Cl.g10554	-	KAF6213427.1 hypothetical protein GE061_011146 [Apolygus lucorum]	recombinational repair
491	Cl.g10555	E3 ubiquitin-protein ligase MSL2	KAF6213428.1 hypothetical protein GE061_011147 [Apolygus lucorum]	MSL complex
492	Cl.g10556	Phosphatidylinositol 4-kinase beta	KAF6213429.1 hypothetical protein GE061_011148 [Apolygus lucorum]	phosphatidylinositol-mediated signaling
493	Cl.g10559	-	CAB0002486.1 unnamed protein product [Nesidiocoris tenuis]	-
494	Cl.g1056	DDE Tnp4 domain-containing protein	KAF6211254.1 hypothetical protein [Apolygus lucorum]	metal ion binding
495	Cl.g10560	NIPSN protein (Fragment)	XP_014239718.1 protein NipSnap [Cimex lectularius]	mitochondrion
496	Cl.g10561	Putative rho/rac guanine nucleotide exchange factor/faciogenital dysplasia protein 3 (Fragment)	XP_014246195.1 FYVE, RhoGEF and PH domain-containing protein 6-like isoform X2 [Cimex lectularius]	guanyl-nucleotide exchange factor activity
497	Cl.g10562	Intraflagellar transport protein 74	KAF6202049.1 hypothetical protein [Apolygus lucorum]	intraciliary transport particle B
498	Cl.g10563	Trimeric intracellular cation channel type B	XP_014276516.1 trimeric intracellular cation channel type 1B.1 [Halyomorpha halys]	potassium channel activity
499	Cl.g10564	Reverse transcriptase domain-containing protein	PSN29591.1 putative RNA-directed DNA polymerase from transposon X-element, partial [Blattella germanica]	-
500	Cl.g10565	-	KAF6216703.1 hypothetical protein GE061_001049 [Apolygus lucorum]	-
501	Cl.g10566	RNA-directed DNA polymerase (Fragment)	CAA9999391.1 unnamed protein product, partial [Nesidiocoris tenuis]	nucleic acid binding
502	Cl.g10567	Septin	XP_014250386.1 septin-2 isoform X1 [Cimex lectularius]	GTP binding
503	Cl.g10568	Troponin C	KAF6216697.1 hypothetical protein GE061_001043 [Apolygus lucorum]	calcium ion binding
504	Cl.g1057	Reverse transcriptase domain-containing protein	CAH2100131.1 unnamed protein product [Euphydryas editha]	DNA biosynthetic process
505	Cl.g10570	-	KAF6215483.1 hypothetical protein GE061_010237 [Apolygus lucorum]	-
506	Cl.g10571	-	KAF6215483.1 hypothetical protein GE061_010237 [Apolygus lucorum]	-
507	Cl.g10572	ZP domain-containing protein	KAF6213590.1 hypothetical protein GE061_011311 [Apolygus lucorum]	regulation of embryonic cell shape
508	Cl.g10573	-	KAJ8944398.1 hypothetical protein NQ318_023171 [Aromia moschata]	-
509	Cl.g10574	Eukaryotic translation initiation factor 4E-binding protein 1	CAB0020536.1 unnamed protein product [Nesidiocoris tenuis]	eukaryotic initiation factor 4E binding
510	Cl.g10575	-	KAF6212950.1 hypothetical protein GE061_010663 [Apolygus lucorum]	-
511	Cl.g10577	BLOC-2 complex member HPS3 N-terminal domain-containing protein	KAF6212750.1 hypothetical protein GE061_010458, partial [Apolygus lucorum]	-
512	Cl.g10578	-	KAF6212749.1 hypothetical protein GE061_010457 [Apolygus lucorum]	-
513	Cl.g10579	BLOC-2 complex member HPS3 N-terminal domain-containing protein	KAF6212978.1 hypothetical protein GE061_010691 [Apolygus lucorum]	-
514	Cl.g10580	-	KAF6212978.1 hypothetical protein GE061_010691 [Apolygus lucorum]	-
515	Cl.g10581	Uracil-DNA degrading factor	KAF6213492.1 hypothetical protein GE061_011212 [Apolygus lucorum]	-
516	Cl.g10582	AMME syndrome candidate gene 1 protein homolog	KAF6213609.1 hypothetical protein GE061_011330 [Apolygus lucorum]	-
517	Cl.g10583	Transmembrane protein 126A	KAF6213608.1 hypothetical protein GE061_011329 [Apolygus lucorum]	membrane
518	Cl.g10584	Beta-centractin	XP_042234909.1 beta-centractin isoform X1 [Homarus americanus]	-
519	Cl.g10585	Phosphoglycolate phosphatase	-	-
520	Cl.g10586	Ras-related protein Rab-2A	KAF6213606.1 hypothetical protein GE061_011327 [Apolygus lucorum]	GTPase activity
521	Cl.g10588	Zinc finger MIZ domain-containing protein 1	KAF6213415.1 hypothetical protein GE061_011134 [Apolygus lucorum]	zinc ion binding
522	Cl.g10590	-	KAF6198574.1 hypothetical protein [Apolygus lucorum]	chitin binding
523	Cl.g10591	Zinc finger protein 26	KAF6213290.1 hypothetical protein GE061_011008 [Apolygus lucorum]	-
524	Cl.g10592	C2H2-type domain-containing protein (Fragment)	-	-
525	Cl.g10593	Double-strand-break repair protein rad21 homolog	KAF6213291.1 hypothetical protein GE061_011009 [Apolygus lucorum]	cohesin complex
526	Cl.g10594	Mitochondrial transcription rescue factor 1	KAF6213289.1 hypothetical protein GE061_011007 [Apolygus lucorum]	RNA binding
527	Cl.g10595	Androgen-induced protein 1	KAF6212992.1 hypothetical protein GE061_010705 [Apolygus lucorum]	membrane
528	Cl.g10596	Aquaporin	CAB0000954.1 unnamed protein product [Nesidiocoris tenuis]	membrane
529	Cl.g10598	Zinc transporter (Fragment)	KAF6213465.1 hypothetical protein GE061_011185 [Apolygus lucorum]	monoatomic cation transmembrane transporter activity
530	Cl.g10599	Zinc transporter 2	KAF6213465.1 hypothetical protein GE061_011185 [Apolygus lucorum]	monoatomic cation transmembrane transporter activity
531	Cl.g106	Tick transposon	KAF6216919.1 hypothetical protein GE061_001270 [Apolygus lucorum]	metal ion binding
532	Cl.g1060	Integrase catalytic domain-containing protein	KAF6213740.1 hypothetical protein GE061_011462 [Apolygus lucorum]	DNA integration
533	Cl.g10600	-	KAF6213405.1 hypothetical protein GE061_011124 [Apolygus lucorum]	-
534	Cl.g10601	Transmembrane protein 104-like	XP_014262458.2 transmembrane protein 104 homolog [Cimex lectularius]	membrane
535	Cl.g10602	Pre-mRNA-processing factor 17	KAF6213311.1 hypothetical protein GE061_011029 [Apolygus lucorum]	catalytic step 2 spliceosome
536	Cl.g10603	Transmembrane protein 181	XP_014262510.1 transmembrane protein 181 isoform X1 [Cimex lectularius]	toxic substance binding
537	Cl.g10604	DNA replication complex GINS protein PSF3	KAF6213313.1 hypothetical protein GE061_011031 [Apolygus lucorum]	GINS complex
538	Cl.g10605	Putative basic-leucine zipper transcription factor a (Fragment)	KAF6203526.1 hypothetical protein [Apolygus lucorum]	RNA binding
539	Cl.g10606	RRM domain-containing protein (Fragment)	XP_014262507.1 protein split ends isoform X7 [Cimex lectularius]	RNA binding
540	Cl.g10608	-	XP_014262507.1 protein split ends isoform X7 [Cimex lectularius]	-
541	Cl.g10609	-	CAH7758600.1 unnamed protein product [Callosobruchus chinensis]	-
542	Cl.g10610	-	KAJ8912616.1 hypothetical protein NQ315_000485 [Exocentrus adspersus]	-
543	Cl.g10611	Neuroguidin-A	KAF6215148.1 hypothetical protein GE061_009899 [Apolygus lucorum]	maturation of SSU-rRNA from tricistronic rRNA transcript (SSU-rRNA, 5.8S rRNA, LSU-rRNA)
544	Cl.g10612	-	KAF6215132.1 hypothetical protein GE061_009882 [Apolygus lucorum]	-
545	Cl.g10613	-	KAF6215132.1 hypothetical protein GE061_009882 [Apolygus lucorum]	-
546	Cl.g10615	-	KAF6204036.1 hypothetical protein [Apolygus lucorum]	-
547	Cl.g10616	Erythronolide synthase, modules 5 and 6 (Fragment)	KAF6208146.1 hypothetical protein [Apolygus lucorum]	nucleic acid binding
548	Cl.g10618	Fatty-acid amide hydrolase 2	KAF6208148.1 hypothetical protein [Apolygus lucorum]	mitochondrion
549	Cl.g10619	-	KAF6212447.1 hypothetical protein GE061_012970 [Apolygus lucorum]	-
550	Cl.g1062	RNA-directed DNA polymerase from mobile element jockey	KAI5731569.1 hypothetical protein M8J77_012443 [Diaphorina citri]	DNA biosynthetic process
551	Cl.g10620	Serine/threonine-protein kinase Sgk3	KAF6208363.1 hypothetical protein [Apolygus lucorum]	phosphatidylinositol binding
552	Cl.g10621	AP complex subunit sigma	NP_001291537.1 AP-2 complex subunit sigma [Solenopsis invicta]	AP-2 adaptor complex
553	Cl.g10622	ER membrane protein complex subunit 4	CAA9994339.1 unnamed protein product [Nesidiocoris tenuis]	endoplasmic reticulum membrane
554	Cl.g10623	Engulfment and cell motility protein 1	XP_014250173.1 engulfment and cell motility protein 1 isoform X1 [Cimex lectularius]	phagocytosis
555	Cl.g10624	Peroxiredoxin-4	CAB0009152.1 unnamed protein product [Nesidiocoris tenuis]	antioxidant activity
556	Cl.g10625	-	CAB0009135.1 unnamed protein product [Nesidiocoris tenuis]	-
557	Cl.g10626	ATP-dependent DNA helicase II subunit 1 (Fragment)	KAF6202228.1 hypothetical protein [Apolygus lucorum]	double-strand break repair via nonhomologous end joining
558	Cl.g10627	Zinc finger, BED-type	KAF6208503.1 hypothetical protein [Apolygus lucorum]	DNA binding
559	Cl.g10628	Phorbol-ester/DAG-type domain-containing protein	KAF6198538.1 hypothetical protein [Apolygus lucorum]	-
560	Cl.g10629	Transposon Ty3-G Gag-Pol polyprotein (Fragment)	KAI5754471.1 hypothetical protein M8J77_008825 [Diaphorina citri]	DNA biosynthetic process
561	Cl.g10630	-	KAJ8942380.1 hypothetical protein NQ318_011727 [Aromia moschata]	-
562	Cl.g10631	-	XP_054276651.1 uncharacterized protein LOC128995660 [Macrosteles quadrilineatus]	-
563	Cl.g10632	-	KAF6200562.1 hypothetical protein [Apolygus lucorum]	-
564	Cl.g10633	-	XP_033225879.1 uncharacterized protein LOC117178560 [Belonocnema kinseyi]	-
565	Cl.g10634	Integrase catalytic domain-containing protein	-	nucleic acid binding
566	Cl.g10638	High-affinity choline transporter 1	KAF6213405.1 hypothetical protein GE061_011124 [Apolygus lucorum]	transmembrane transporter activity
567	Cl.g10639	-	KAF6200414.1 hypothetical protein [Apolygus lucorum]	membrane
568	Cl.g1064	Beta-chimaerin isoform X2	KAF6206364.1 hypothetical protein [Apolygus lucorum]	signal transduction
569	Cl.g10640	Transmembrane protein 104	XP_014262458.2 transmembrane protein 104 homolog [Cimex lectularius]	membrane
570	Cl.g10641	-	KAF6213311.1 hypothetical protein GE061_011029 [Apolygus lucorum]	-
571	Cl.g10642	-	PSN51199.1 hypothetical protein C0J52_06069 [Blattella germanica]	catalytic step 2 spliceosome
572	Cl.g10644	Transposon Ty3-G Gag-Pol polyprotein (Fragment)	KAI5754471.1 hypothetical protein M8J77_008825 [Diaphorina citri]	DNA biosynthetic process
573	Cl.g10645	-	KAJ8942380.1 hypothetical protein NQ318_011727 [Aromia moschata]	-
574	Cl.g10646	RNA-directed DNA polymerase	XP_054257144.1 uncharacterized protein K02A2.6-like [Macrosteles quadrilineatus]	DNA integration
575	Cl.g10647	Mitochondrial import inner membrane translocase subunit	KAF6207996.1 hypothetical protein [Apolygus lucorum]	protein transport
576	Cl.g10648	Gag-Pol polyprotein (Fragment)	CAA9993973.1 unnamed protein product, partial [Nesidiocoris tenuis]	DNA integration
577	Cl.g10649	Reverse transcriptase domain-containing protein (Fragment)	KAJ4440232.1 hypothetical protein ANN_08371 [Periplaneta americana]	-
578	Cl.g1065	BTB/POZ domain-containing protein 17	KAF6206365.1 hypothetical protein [Apolygus lucorum]	-
579	Cl.g10650	Tripartite motif-containing protein 9 (Fragment)	KAF6210310.1 hypothetical protein [Apolygus lucorum]	zinc ion binding
580	Cl.g10651	Large ribosomal subunit protein uL1	CAJ17257.1 ribosomal protein L10Ae [Calomera littoralis]	large ribosomal subunit
581	Cl.g10656	PIN2 (TERF1) interacting telomerase inhibitor 1	KAF6210240.1 hypothetical protein [Apolygus lucorum]	nucleic acid binding
582	Cl.g10658	DUF4817 domain-containing protein (Fragment)	XP_022196841.1 uncharacterized protein LOC111054173 [Nilaparvata lugens]	-
583	Cl.g10659	Translational activator of cytochrome c oxidase 1	KAF6210239.1 hypothetical protein [Apolygus lucorum]	-
584	Cl.g1066	Splicing factor 3A subunit 1	KAF6206363.1 hypothetical protein [Apolygus lucorum]	mRNA cis splicing, via spliceosome
585	Cl.g10660	Actin, muscle	NP_001136108.1 actin related protein 1 [Acyrthosiphon pisum]	mitotic cytokinesis
586	Cl.g10661	Phosphoglycerate kinase	KAF6210666.1 hypothetical protein [Apolygus lucorum]	phosphoglycerate kinase activity
587	Cl.g10662	Follistatin-related protein 5	KAF6205139.1 hypothetical protein [Apolygus lucorum]	calcium ion binding
588	Cl.g10664	Acid phosphatase	KAF6212966.1 hypothetical protein GE061_010679 [Apolygus lucorum]	membrane
589	Cl.g10665	Zinc finger protein 628 (Fragment)	KAF6212923.1 hypothetical protein GE061_010634 [Apolygus lucorum]	zinc ion binding
590	Cl.g10666	NudC domain-containing protein 1	KAF6212923.1 hypothetical protein GE061_010634 [Apolygus lucorum]	nucleus
591	Cl.g10667	Cilia- and flagella-associated protein 20	KAF6212922.1 hypothetical protein GE061_010633 [Apolygus lucorum]	motile cilium
592	Cl.g10668	-	KAF6212921.1 hypothetical protein GE061_010632 [Apolygus lucorum]	-
593	Cl.g10669	Elongator complex protein 5	KAF6212920.1 hypothetical protein GE061_010631 [Apolygus lucorum]	elongator holoenzyme complex
594	Cl.g1067	-	-	membrane
595	Cl.g10670	NADH dehydrogenase [ubiquinone] 1 beta subcomplex subunit 9	CAH1394061.1 unnamed protein product [Nezara viridula]	mitochondrial electron transport, NADH to ubiquinone
596	Cl.g10671	40S ribosomal protein S26	XP_014262474.1 40S ribosomal protein S26 [Cimex lectularius]	ribonucleoprotein complex
597	Cl.g10672	Acid phosphatase	KAF6212963.1 hypothetical protein GE061_010676 [Apolygus lucorum]	acid phosphatase activity
598	Cl.g10673	Zinc finger protein 628 (Fragment)	KAF6212923.1 hypothetical protein GE061_010634 [Apolygus lucorum]	zinc ion binding
599	Cl.g10674	NudC domain-containing protein 1	KAF6212923.1 hypothetical protein GE061_010634 [Apolygus lucorum]	nucleus
600	Cl.g10675	Cilia- and flagella-associated protein 20	KAF6212922.1 hypothetical protein GE061_010633 [Apolygus lucorum]	motile cilium
601	Cl.g10676	-	KAF6212921.1 hypothetical protein GE061_010632 [Apolygus lucorum]	-
602	Cl.g10677	Elongator complex protein 5	KAF6212920.1 hypothetical protein GE061_010631 [Apolygus lucorum]	elongator holoenzyme complex
603	Cl.g10678	NADH dehydrogenase [ubiquinone] 1 beta subcomplex subunit 9	CAH1394061.1 unnamed protein product [Nezara viridula]	mitochondrial electron transport, NADH to ubiquinone
604	Cl.g10679	40S ribosomal protein S26	XP_014262474.1 40S ribosomal protein S26 [Cimex lectularius]	ribonucleoprotein complex
605	Cl.g1068	Cytochrome c oxidase subunit NDUFA4	KAF6206360.1 hypothetical protein [Apolygus lucorum]	membrane
606	Cl.g10680	Protein farnesyltransferase/geranylgeranyltransferase type-1 subunit alpha	KAF6212912.1 hypothetical protein GE061_010622 [Apolygus lucorum]	protein prenyltransferase activity
607	Cl.g10682	Arginyl-tRNA--protein transferase 1	KAF6212913.1 hypothetical protein GE061_010623 [Apolygus lucorum]	arginyl-tRNA--protein transferase activity
608	Cl.g10683	-	KAF6212914.1 hypothetical protein GE061_010624 [Apolygus lucorum]	-
609	Cl.g10684	BolA family transcriptional regulator	KAF6212915.1 hypothetical protein GE061_010625 [Apolygus lucorum]	iron-sulfur cluster assembly complex
610	Cl.g10685	Alpha-2-macroglobulin receptor-associated protein	KAF6212875.1 hypothetical protein GE061_010585 [Apolygus lucorum]	receptor antagonist activity
611	Cl.g10686	Dolichyl-diphosphooligosaccharide--protein glycosyltransferase subunit 2	KAF6213694.1 hypothetical protein GE061_011416 [Apolygus lucorum]	oligosaccharyltransferase complex
612	Cl.g10687	Hairy/enhancer-of-split related with YRPW motif protein	KAF6212930.1 hypothetical protein GE061_010642 [Apolygus lucorum]	protein dimerization activity
613	Cl.g10688	Gamma-1-syntrophin isoform X1	KAF6212929.1 hypothetical protein GE061_010641 [Apolygus lucorum]	cytoskeleton
614	Cl.g10689	Pyrroline-5-carboxylate reductase	KAF6213517.1 hypothetical protein GE061_011237 [Apolygus lucorum]	pyrroline-5-carboxylate reductase activity
615	Cl.g1069	Leucine zipper transcription factor-like protein 1	KAF6206361.1 hypothetical protein [Apolygus lucorum]	cytoplasm
616	Cl.g10690	-	KAF6213518.1 hypothetical protein GE061_011238 [Apolygus lucorum]	-
617	Cl.g10691	ATP-dependent DNA helicase DDX11	KAF6213519.1 hypothetical protein GE061_011239 [Apolygus lucorum]	DNA helicase activity
618	Cl.g10692	ZP domain-containing protein	KAF6213520.1 hypothetical protein GE061_011240 [Apolygus lucorum]	membrane
619	Cl.g10694	Odorant receptor	AQM56081.1 olfactory receptor [Apolygus lucorum]	odorant binding
620	Cl.g10695	5'-nucleotidase domain-containing protein 3	KAF6205118.1 hypothetical protein [Apolygus lucorum]	metal ion binding
621	Cl.g10696	-	KAF6205119.1 hypothetical protein [Apolygus lucorum]	-
622	Cl.g10697	Rho GTPase-activating protein 15	KAF6210386.1 hypothetical protein [Apolygus lucorum]	signal transduction
623	Cl.g10698	Odorant receptor	APZ81454.1 olfactory receptor 32 [Adelphocoris lineolatus]	odorant binding
624	Cl.g107	RNA-directed DNA polymerase	XP_011859611.1 PREDICTED: uncharacterized protein LOC105557076 [Vollenhovia emeryi]	DNA integration
625	Cl.g1070	Aurora kinase	XP_014240256.1 aurora kinase C-like [Cimex lectularius]	protein serine/threonine kinase activity
626	Cl.g10700	Reverse transcriptase domain-containing protein	CAB0021056.1 unnamed protein product [Nesidiocoris tenuis]	DNA biosynthetic process
627	Cl.g10702	ACOD desaturase (Fragment)	KAF6210376.1 hypothetical protein [Apolygus lucorum]	oxidoreductase activity, acting on paired donors, with oxidation of a pair of donors resulting in the reduction of molecular oxygen to two molecules of water
628	Cl.g10703	Fatty acid desaturase domain-containing protein	CAB0011127.1 unnamed protein product [Nesidiocoris tenuis]	oxidoreductase activity, acting on paired donors, with oxidation of a pair of donors resulting in the reduction of molecular oxygen to two molecules of water
629	Cl.g10704	Acyl-CoA Delta(11) desaturase-like	KAF6210374.1 hypothetical protein [Apolygus lucorum]	oxidoreductase activity, acting on paired donors, with oxidation of a pair of donors resulting in the reduction of molecular oxygen to two molecules of water
630	Cl.g10707	VDE lipocalin domain-containing protein	KAF6213298.1 hypothetical protein GE061_011016 [Apolygus lucorum]	violaxanthin de-epoxidase activity
631	Cl.g10708	Synaptic functional regulator FMR1	KAF6213287.1 hypothetical protein GE061_011005 [Apolygus lucorum]	cytoplasmic ribonucleoprotein granule
632	Cl.g10709	WD repeat-containing protein 44	KAF6213288.1 hypothetical protein GE061_011006 [Apolygus lucorum]	-
633	Cl.g1071	Ribosomal protein L15	CAB0004895.1 unnamed protein product [Nesidiocoris tenuis]	ribonucleoprotein complex
634	Cl.g10710	ATP-dependent RNA helicase	KAF6213297.1 hypothetical protein GE061_011015 [Apolygus lucorum]	RNA helicase activity
635	Cl.g10711	Galectin	KAF6216519.1 hypothetical protein GE061_000862 [Apolygus lucorum]	carbohydrate binding
636	Cl.g10712	-	KAF6213297.1 hypothetical protein GE061_011015 [Apolygus lucorum]	-
637	Cl.g10713	-	CAA9997827.1 unnamed protein product [Nesidiocoris tenuis]	-
638	Cl.g10714	Inhibitor of growth protein	KAF6213296.1 hypothetical protein GE061_011014 [Apolygus lucorum]	chromatin organization
639	Cl.g10716	Protein in spla and the ryanodine receptor	KAF6210378.1 hypothetical protein [Apolygus lucorum]	-
640	Cl.g10717	RNA helicase	KAF6210379.1 hypothetical protein [Apolygus lucorum]	helicase activity
641	Cl.g10718	Solute carrier organic anion transporter family member 4C1	KAF6210380.1 hypothetical protein [Apolygus lucorum]	transmembrane transport
642	Cl.g10719	Cuticular protein RR family	KAF6213998.1 hypothetical protein GE061_011727 [Apolygus lucorum]	structural constituent of cuticle
643	Cl.g1072	Exoribonuclease phosphorolytic domain-containing protein	KAF6206358.1 hypothetical protein [Apolygus lucorum]	-
644	Cl.g10720	Odorant receptor 43a (Fragment)	APZ81482.1 olfactory receptor 60 [Adelphocoris lineolatus]	odorant binding
645	Cl.g10721	Odorant receptor 43a (Fragment)	APZ81482.1 olfactory receptor 60 [Adelphocoris lineolatus]	odorant binding
646	Cl.g10722	ATP-binding cassette sub-family A member 3	KAF6216176.1 hypothetical protein GE061_000516 [Apolygus lucorum]	ABC-type transporter activity
647	Cl.g10723	Cuticular protein RR family	KAF6213997.1 hypothetical protein GE061_011726 [Apolygus lucorum]	structural constituent of cuticle
648	Cl.g10725	-	KAF6210121.1 hypothetical protein [Apolygus lucorum]	-
649	Cl.g10726	-	KAF6210121.1 hypothetical protein [Apolygus lucorum]	-
650	Cl.g10728	Transcriptional activator protein Pur-beta	KAF6200698.1 hypothetical protein [Apolygus lucorum]	purine-rich negative regulatory element binding
651	Cl.g10729	-	KAF6200699.1 hypothetical protein [Apolygus lucorum]	-
652	Cl.g1073	Putative oligo-1,6-glucosidase	KAF6207152.1 hypothetical protein [Apolygus lucorum]	carbohydrate metabolic process
653	Cl.g10731	-	KAF6200700.1 hypothetical protein [Apolygus lucorum]	-
654	Cl.g10732	Eukaryotic translation initiation factor 3 subunit G	KAF6200987.1 hypothetical protein [Apolygus lucorum]	eukaryotic translation initiation factor 3 complex
655	Cl.g10733	-	KAF6200924.1 hypothetical protein [Apolygus lucorum]	-
656	Cl.g10734	Eukaryotic translation initiation factor 3 subunit G	CAH1401688.1 unnamed protein product [Nezara viridula]	eukaryotic translation initiation factor 3 complex
657	Cl.g10735	Cytoplasmic protein	KAF6200721.1 hypothetical protein [Apolygus lucorum]	-
658	Cl.g10736	U8 snoRNA-decapping enzyme	XP_024081666.1 uncharacterized protein LOC106661250 [Cimex lectularius]	hydrolase activity
659	Cl.g10737	Transmembrane protein 9	KAF6200723.1 hypothetical protein [Apolygus lucorum]	lysosomal membrane
660	Cl.g10738	Outer dense fiber protein 3	KAF6213460.1 hypothetical protein GE061_011179 [Apolygus lucorum]	-
661	Cl.g10739	RNA-directed DNA polymerase	XP_054257230.1 uncharacterized protein LOC128982191 [Macrosteles quadrilineatus]	DNA polymerase complex
662	Cl.g1074	-	XP_014261635.1 targeting protein for Xklp2 isoform X1 [Cimex lectularius]	-
663	Cl.g10740	Serine/threonine-protein phosphatase T	KAF6213459.1 hypothetical protein GE061_011178 [Apolygus lucorum]	-
664	Cl.g10741	Collagen alpha chain CG42342	XP_014262626.1 collagen alpha chain CG42342 isoform X12 [Cimex lectularius]	anatomical structure development
665	Cl.g10743	-	KAF6205393.1 hypothetical protein [Apolygus lucorum]	-
666	Cl.g10744	Enhancer of split mbeta protein-like	KAF6213391.1 hypothetical protein GE061_011110 [Apolygus lucorum]	protein dimerization activity
667	Cl.g10748	-	KAF6213390.1 hypothetical protein GE061_011109 [Apolygus lucorum]	-
668	Cl.g1075	Zinc finger protein 28	KAF6206355.1 hypothetical protein [Apolygus lucorum]	-
669	Cl.g10750	Facilitated trehalose transporter Tret1	XP_014259831.1 facilitated trehalose transporter Tret1-like [Cimex lectularius]	transmembrane transporter activity
670	Cl.g10751	Bifunctional protein folC (Fragment)	-	-
671	Cl.g10752	Tetratricopeptide repeat protein 21A	CAA9995301.1 unnamed protein product [Nesidiocoris tenuis]	-
672	Cl.g10753	WD repeat-containing protein 78 (Fragment)	KAF6213379.1 hypothetical protein GE061_011098 [Apolygus lucorum]	protein dimerization activity
673	Cl.g10754	Enhancer of split mbeta protein-like	KAF6213380.1 hypothetical protein GE061_011099 [Apolygus lucorum]	protein dimerization activity
674	Cl.g10757	Glyceraldehyde-3-phosphate dehydrogenase	WGO51542.1 glyceraldehyde-3-phosphat dehydrogenase [Lygus pratensis]	glucose metabolic process
675	Cl.g10758	Larval serum protein 2 (Fragment)	KAF6213893.1 hypothetical protein GE061_011618 [Apolygus lucorum]	-
676	Cl.g10759	Kurtz	XP_014258491.1 beta-arrestin-1 isoform X2 [Cimex lectularius]	signal transduction
677	Cl.g10761	Solute carrier family 12 member 9	KAF6213897.1 hypothetical protein GE061_011622 [Apolygus lucorum]	chloride:monoatomic cation symporter activity
678	Cl.g10762	Condensin-2 complex subunit H2	KAF6213898.1 hypothetical protein GE061_011623 [Apolygus lucorum]	chromosome condensation
679	Cl.g10763	-	KAF6213898.1 hypothetical protein GE061_011623 [Apolygus lucorum]	-
680	Cl.g10764	Endoribonuclease Dcr-1	KAF6213899.1 hypothetical protein GE061_011624 [Apolygus lucorum]	ribosome biogenesis
681	Cl.g10765	Rapamycin-insensitive companion of mTOR	KAF6213900.1 hypothetical protein GE061_011625 [Apolygus lucorum]	TORC2 complex
682	Cl.g10766	Estradiol 17-beta-dehydrogenase 11 isoform X1	KAF6213652.1 hypothetical protein GE061_011373 [Apolygus lucorum]	oxidoreductase activity
683	Cl.g10767	26S proteasome regulatory subunit 7	KAF6212939.1 hypothetical protein GE061_010652 [Apolygus lucorum]	proteasome complex
684	Cl.g10768	UbiA prenyltransferase domain-containing protein 1 homolog	KAF6212980.1 hypothetical protein GE061_010693 [Apolygus lucorum]	menaquinone biosynthetic process
685	Cl.g1077	-	KAJ8912616.1 hypothetical protein NQ315_000485 [Exocentrus adspersus]	-
686	Cl.g10771	Alkaline phosphatase	KAF6212941.1 hypothetical protein GE061_010654 [Apolygus lucorum]	alkaline phosphatase activity
687	Cl.g10772	V(D)J recombination activating protein 1	KAF6212940.1 hypothetical protein GE061_010653 [Apolygus lucorum]	-
688	Cl.g10773	ABC protein, subfamily ABCG	KAF6213040.1 hypothetical protein GE061_010754 [Apolygus lucorum]	ABC-type transporter activity
689	Cl.g10774	PMS1 homolog 2, mismatch repair system component	KAF6213041.1 hypothetical protein GE061_010755 [Apolygus lucorum]	mismatch repair complex
690	Cl.g10775	Putative 3'-phosphoadenosine 5'-phosphosulfate sulfotransferase paps reductase/fad synthetase (Fragment)	XP_014248229.1 FAD synthase-like isoform X2 [Cimex lectularius]	catalytic activity
691	Cl.g10776	Carboxypeptidase	CAB0000118.1 unnamed protein product [Nesidiocoris tenuis]	serine-type carboxypeptidase activity
692	Cl.g10778	Methanethiol oxidase	KAF6213699.1 hypothetical protein GE061_011421 [Apolygus lucorum]	selenium binding
693	Cl.g1078	RNA-directed DNA polymerase	CAH7762162.1 unnamed protein product [Callosobruchus chinensis]	aspartic-type endopeptidase activity
694	Cl.g10780	Gag-Pol polyprotein (Fragment)	XP_024219059.1 uncharacterized protein LOC112211488 [Halyomorpha halys]	DNA integration
695	Cl.g10781	Calcineurin-like phosphoesterase domain-containing protein	KAF6213700.1 hypothetical protein GE061_011422 [Apolygus lucorum]	hydrolase activity
696	Cl.g10782	Lachesin	KAF6213701.1 hypothetical protein GE061_011423 [Apolygus lucorum]	neuron projection
697	Cl.g10783	-	KAF6212782.1 hypothetical protein GE061_010491 [Apolygus lucorum]	-
698	Cl.g10784	-	KAF6212782.1 hypothetical protein GE061_010491 [Apolygus lucorum]	-
699	Cl.g10786	Endothelin-converting enzyme 1	KAF6212861.1 hypothetical protein GE061_010571 [Apolygus lucorum]	metalloendopeptidase activity
700	Cl.g10787	Coiled-coil domain-containing protein 65	KAF6212863.1 hypothetical protein GE061_010573 [Apolygus lucorum]	-
701	Cl.g10788	Autophagy-related protein 16-1	KAF6213150.1 hypothetical protein GE061_010865 [Apolygus lucorum]	autophagosome assembly
702	Cl.g10789	ZP domain-containing protein	KAF6213151.1 hypothetical protein GE061_010866 [Apolygus lucorum]	regulation of embryonic cell shape
703	Cl.g10790	Transposable element Tcb2 transposase	KAG8308341.1 Ubiquitin carboxyl-terminal hydrolase 22 [Homalodisca vitripennis]	nucleic acid binding
704	Cl.g10791	-	AQM56035.1 olfactory receptor [Apolygus lucorum]	-
705	Cl.g10792	Actin interacting protein 3-like C-terminal domain-containing protein	KAF6197953.1 hypothetical protein [Apolygus lucorum]	cellular anatomical entity
706	Cl.g10793	Putative g-protein coupled receptor panstrongylus lignarius (Fragment)	KAF6197952.1 hypothetical protein [Apolygus lucorum]	-
707	Cl.g10794	Putative g-protein coupled receptor panstrongylus lignarius (Fragment)	KAF6197952.1 hypothetical protein [Apolygus lucorum]	-
708	Cl.g10795	-	KAF6213021.1 hypothetical protein GE061_010735 [Apolygus lucorum]	-
709	Cl.g10797	-	KAF6213021.1 hypothetical protein GE061_010735 [Apolygus lucorum]	-
710	Cl.g10798	Adenosine kinase	KAF6213165.1 hypothetical protein GE061_010880 [Apolygus lucorum]	adenosine kinase activity
711	Cl.g10799	-	KAF6213164.1 hypothetical protein GE061_010879 [Apolygus lucorum]	hydrolase activity, hydrolyzing O-glycosyl compounds
712	Cl.g1080	CDP-diacylglycerol--inositol 3-phosphatidyltransferase	KAF6206354.1 hypothetical protein [Apolygus lucorum]	CDP-diacylglycerol-inositol 3-phosphatidyltransferase activity
713	Cl.g10800	Phospholipid scramblase	KAF6213163.1 hypothetical protein GE061_010878 [Apolygus lucorum]	phospholipid scramblase activity
714	Cl.g10801	-	KAF6213162.1 hypothetical protein GE061_010877 [Apolygus lucorum]	-
715	Cl.g10802	Deoxyribodipyrimidine photo-lyase	KAF6213161.1 hypothetical protein GE061_010876 [Apolygus lucorum]	deoxyribodipyrimidine photo-lyase activity
716	Cl.g10803	Integrator complex subunit 6 (Fragment)	XP_016904787.1 integrator complex subunit 6-like [Apis cerana]	-
717	Cl.g10805	Beta-1,3-glucan-binding protein 1 (Fragment)	KAF6213164.1 hypothetical protein GE061_010879 [Apolygus lucorum]	hydrolase activity, hydrolyzing O-glycosyl compounds
718	Cl.g10806	Adenosine kinase	KAF6213165.1 hypothetical protein GE061_010880 [Apolygus lucorum]	adenosine kinase activity
719	Cl.g10807	-	KAF6213021.1 hypothetical protein GE061_010735 [Apolygus lucorum]	-
720	Cl.g10809	-	KAF6213021.1 hypothetical protein GE061_010735 [Apolygus lucorum]	-
721	Cl.g1081	RNA-directed DNA polymerase	XP_027838360.2 uncharacterized protein LOC114120603 [Aphis gossypii]	DNA integration
722	Cl.g10810	-	KAF6213021.1 hypothetical protein GE061_010735 [Apolygus lucorum]	-
723	Cl.g10811	Hexamerin (Fragment)	KAF6213021.1 hypothetical protein GE061_010735 [Apolygus lucorum]	-
724	Cl.g10812	C2 domain-containing protein	KAF6213027.1 hypothetical protein GE061_010741 [Apolygus lucorum]	membrane
725	Cl.g10813	Troponin C	CAB0005891.1 unnamed protein product [Nesidiocoris tenuis]	calcium ion binding
726	Cl.g10814	-	KAF6213030.1 hypothetical protein GE061_010744 [Apolygus lucorum]	-
727	Cl.g10815	Cuticular protein analogous to peritrophins 1-B	KAF6213031.1 hypothetical protein GE061_010745 [Apolygus lucorum]	chitin binding
728	Cl.g10816	Titin	KAF6213032.1 hypothetical protein GE061_010746 [Apolygus lucorum]	chitin binding
729	Cl.g10817	-	KAF6213033.1 hypothetical protein GE061_010747 [Apolygus lucorum]	-
730	Cl.g10818	5-methylcytosine rRNA methyltransferase NSUN4	KAF6213189.1 hypothetical protein GE061_010905 [Apolygus lucorum]	RNA methylation
731	Cl.g10819	Leucine carboxyl methyltransferase 1	KAF6212812.1 hypothetical protein GE061_010521 [Apolygus lucorum]	S-adenosylmethionine-dependent methyltransferase activity
732	Cl.g1082	-	KAF6210747.1 hypothetical protein [Apolygus lucorum]	-
733	Cl.g10820	Ubiquitin carboxyl-terminal hydrolase MINDY	KAF6212791.1 hypothetical protein GE061_010500 [Apolygus lucorum]	K48-linked deubiquitinase activity
734	Cl.g10821	LAG1 longevity assurance like protein 5	KAF6212790.1 hypothetical protein GE061_010499 [Apolygus lucorum]	sphingosine N-acyltransferase activity
735	Cl.g10822	-	KAF6212788.1 hypothetical protein GE061_010497 [Apolygus lucorum]	-
736	Cl.g10823	Large ribosomal subunit protein uL1m	KAF6214075.1 hypothetical protein GE061_011806 [Apolygus lucorum]	large ribosomal subunit
737	Cl.g10824	Putative wings apart-like protein regulation of heterochromatin (Fragment)	KAF6213595.1 hypothetical protein GE061_011316 [Apolygus lucorum]	-
738	Cl.g10825	Large ribosomal subunit protein uL1m	KAF6214075.1 hypothetical protein GE061_011806 [Apolygus lucorum]	large ribosomal subunit
739	Cl.g10826	-	KAF6213595.1 hypothetical protein GE061_011316 [Apolygus lucorum]	-
740	Cl.g10827	-	KAF6213595.1 hypothetical protein GE061_011316 [Apolygus lucorum]	-
741	Cl.g10828	WAPL domain-containing protein	KAF6213595.1 hypothetical protein GE061_011316 [Apolygus lucorum]	-
742	Cl.g10829	WAPL domain-containing protein	KAF6213595.1 hypothetical protein GE061_011316 [Apolygus lucorum]	-
743	Cl.g10830	Thyrotropin-releasing hormone-degrading ectoenzyme	KAF6213595.1 hypothetical protein GE061_011316 [Apolygus lucorum]	peptidase activity
744	Cl.g10831	Fructose-bisphosphate aldolase	CAB0014569.1 unnamed protein product [Nesidiocoris tenuis]	fructose-bisphosphate aldolase activity
745	Cl.g10832	Thyrotropin-releasing hormone-degrading ectoenzyme	KAF6213594.1 hypothetical protein GE061_011315 [Apolygus lucorum]	side of membrane
746	Cl.g10833	Alkaline ceramidase	KAF6213593.1 hypothetical protein GE061_011314 [Apolygus lucorum]	N-acylsphingosine amidohydrolase activity
747	Cl.g10834	Branchpoint-bridging protein	KAF6212949.1 hypothetical protein GE061_010662 [Apolygus lucorum]	pre-mRNA branch point binding
748	Cl.g10835	Ras-related protein Rab	KAF6212948.1 hypothetical protein GE061_010661 [Apolygus lucorum]	trans-Golgi network
749	Cl.g10836	-	CAD7264878.1 unnamed protein product [Timema shepardi]	-
750	Cl.g10839	Putative retrotransposon protein ty3-gypsy subclass (Fragment)	-	structural constituent of cuticle
751	Cl.g1084	-	KAF6210750.1 hypothetical protein [Apolygus lucorum]	-
752	Cl.g10841	Keratin-associated protein 19-2	-	membrane
753	Cl.g10842	CPR type cuticle protein	KAF6213759.1 hypothetical protein GE061_011481 [Apolygus lucorum]	-
754	Cl.g10844	Putative transcriptional coactivator caper rrm superfamily (Fragment)	KAF6213763.1 hypothetical protein GE061_011485 [Apolygus lucorum]	endomembrane system
755	Cl.g10845	Protein import into mitochondrial inner membrane	KAF6213764.1 hypothetical protein GE061_011486 [Apolygus lucorum]	cytoplasm
756	Cl.g10846	Kelch-like protein diablo	KAF6213131.1 hypothetical protein GE061_010846 [Apolygus lucorum]	actin binding
757	Cl.g10847	Bursicon	KAF6213132.1 hypothetical protein GE061_010847 [Apolygus lucorum]	hormone activity
758	Cl.g10848	-	CAB0013216.1 unnamed protein product, partial [Nesidiocoris tenuis]	-
759	Cl.g10850	-	-	membrane
760	Cl.g10851	CPR type cuticle protein	KAF6213759.1 hypothetical protein GE061_011481 [Apolygus lucorum]	-
761	Cl.g10853	RNA-directed DNA polymerase	CAB0012357.1 unnamed protein product, partial [Nesidiocoris tenuis]	DNA polymerase complex
762	Cl.g10854	Retrotransposon gag domain-containing protein	CAA9993205.1 unnamed protein product [Nesidiocoris tenuis]	-
763	Cl.g10855	procollagen-proline 4-dioxygenase	KAF6213916.1 hypothetical protein GE061_011641 [Apolygus lucorum]	procollagen-proline 4-dioxygenase activity
764	Cl.g10856	Dolichol-phosphate mannosyltransferase subunit 1	CAB0016653.1 unnamed protein product [Nesidiocoris tenuis]	dolichyl-phosphate beta-D-mannosyltransferase activity
765	Cl.g10857	Gem-associated protein 7	KAF6213624.1 hypothetical protein GE061_011345 [Apolygus lucorum]	SMN-Sm protein complex
766	Cl.g10858	Mediator of RNA polymerase II transcription subunit 28	KAF6213456.1 hypothetical protein GE061_011175 [Apolygus lucorum]	nucleus
767	Cl.g10859	-	KAF6213231.1 hypothetical protein GE061_010948 [Apolygus lucorum]	-
768	Cl.g10860	Inorganic phosphate cotransporter	KAF6213456.1 hypothetical protein GE061_011175 [Apolygus lucorum]	transmembrane transporter activity
769	Cl.g10861	Apoptosis-inducing factor 1, mitochondrial-like	CAB0000726.1 unnamed protein product, partial [Nesidiocoris tenuis]	apoptotic process
770	Cl.g10862	-	KAF6213329.1 hypothetical protein GE061_011048 [Apolygus lucorum]	-
771	Cl.g10865	Scylla	KAF6213328.1 hypothetical protein GE061_011047 [Apolygus lucorum]	negative regulation of signal transduction
772	Cl.g10866	General vesicular transport factor p115	KAF6213326.1 hypothetical protein GE061_011045 [Apolygus lucorum]	vesicle fusion with Golgi apparatus
773	Cl.g10867	Smoothened	KAF6213325.1 hypothetical protein GE061_011044 [Apolygus lucorum]	tissue development
774	Cl.g10869	-	KAF6213323.1 hypothetical protein GE061_011042 [Apolygus lucorum]	-
775	Cl.g1087	FAST kinase domain-containing protein 4	XP_014252550.1 FAST kinase domain-containing protein 4 [Cimex lectularius]	regulation of mitochondrial mRNA stability
776	Cl.g10870	Proteasome subunit alpha type	KAF6209577.1 hypothetical protein [Apolygus lucorum]	proteasome core complex, alpha-subunit complex
777	Cl.g10873	Putative focal adhesion protein tensin (Fragment)	KAF6213319.1 hypothetical protein GE061_011038 [Apolygus lucorum]	localization
778	Cl.g10874	Macro domain-containing protein	KAF6216125.1 hypothetical protein GE061_000463 [Apolygus lucorum]	cytoplasm
779	Cl.g10876	PH domain-containing protein	KAF6197957.1 hypothetical protein [Apolygus lucorum]	-
780	Cl.g10877	-	KAF6197957.1 hypothetical protein [Apolygus lucorum]	-
781	Cl.g10879	-	KAF6212970.1 hypothetical protein GE061_010683 [Apolygus lucorum]	-
782	Cl.g1088	Peroxisomal biogenesis factor 11 gamma	XP_014280201.1 peroxisomal membrane protein 11C isoform X1 [Halyomorpha halys]	peroxisome fission
783	Cl.g10880	Defective proventriculus	KAF6212971.1 hypothetical protein GE061_010684 [Apolygus lucorum]	chromatin remodeling
784	Cl.g10884	Solute carrier organic anion transporter family member	KAF6212753.1 hypothetical protein GE061_010461 [Apolygus lucorum]	monoatomic ion transport
785	Cl.g10885	Solute carrier organic anion transporter family member 4A1 (Fragment)	CAB0005693.1 unnamed protein product [Nesidiocoris tenuis]	transmembrane transport
786	Cl.g10886	Solute carrier organic anion transporter family member	KAF6212753.1 hypothetical protein GE061_010461 [Apolygus lucorum]	monoatomic ion transport
787	Cl.g10887	Solute carrier organic anion transporter family member	KAF6213994.1 hypothetical protein GE061_011723 [Apolygus lucorum]	monoatomic ion transport
788	Cl.g10889	Immunoglobulin domain-containing protein oig-4	CAB0013382.1 unnamed protein product [Nesidiocoris tenuis]	axon guidance
789	Cl.g1089	Cytoplasmic polyadenylation element-binding protein 1-A	KAF6206501.1 hypothetical protein [Apolygus lucorum]	mRNA 3'-UTR binding
790	Cl.g10890	Immunoglobulin domain-containing protein oig-4	CAB0004043.1 unnamed protein product [Nesidiocoris tenuis]	axon guidance
791	Cl.g10891	Hexosyltransferase	KAF6213815.1 hypothetical protein GE061_011537 [Apolygus lucorum]	acetylgalactosaminyltransferase activity
792	Cl.g10892	H/ACA ribonucleoprotein complex subunit	KAF6213809.1 hypothetical protein GE061_011531, partial [Apolygus lucorum]	pseudouridine synthesis
793	Cl.g10893	Immunoglobulin-binding protein 1	KAF6213818.1 hypothetical protein GE061_011540 [Apolygus lucorum]	regulation of signal transduction
794	Cl.g10894	Centrobin	KAF6213819.1 hypothetical protein GE061_011541 [Apolygus lucorum]	regulation of cilium assembly
795	Cl.g10895	Ribosomal protein L22	KAF6213820.1 hypothetical protein GE061_011542 [Apolygus lucorum]	ribonucleoprotein complex
796	Cl.g10896	RNA helicase	KAF6213821.1 hypothetical protein GE061_011543 [Apolygus lucorum]	RNA helicase activity
797	Cl.g10897	Macoilin-1 isoform X2	KAF6213822.1 hypothetical protein GE061_011544 [Apolygus lucorum]	neuronal signal transduction
798	Cl.g10898	FAS1 domain-containing protein	KAF6213843.1 hypothetical protein GE061_011567 [Apolygus lucorum]	-
799	Cl.g109	-	KAF6216469.1 hypothetical protein GE061_000811 [Apolygus lucorum]	-
800	Cl.g1090	-	KAF6206503.1 hypothetical protein [Apolygus lucorum]	calcium ion binding
801	Cl.g10900	Ubiquitin-conjugating enzyme E2 J1	XP_014262565.1 ubiquitin-conjugating enzyme E2 J1-like [Cimex lectularius]	membrane
802	Cl.g10902	DNA mismatch repair proteins mutS family domain-containing protein	XP_024083870.1 mutS protein homolog 5-like [Cimex lectularius]	mismatched DNA binding
803	Cl.g10904	Glyceraldehyde-3-phosphate dehydrogenase	QGR24796.1 Glyceraldehyde-3-phosphate dehydrogenase [Apolygus lucorum]	oxidoreductase activity, acting on the aldehyde or oxo group of donors, NAD or NADP as acceptor
804	Cl.g10905	Nucleolar transcription factor 1-B (Fragment)	KAF6214069.1 hypothetical protein GE061_011800 [Apolygus lucorum]	nucleus
805	Cl.g10907	Glucose-6-phosphate isomerase	KAF6213108.1 hypothetical protein GE061_010823 [Apolygus lucorum]	glucose-6-phosphate isomerase activity
806	Cl.g10908	Pro-Pol polyprotein (Fragment)	XP_014282209.1 LOW QUALITY PROTEIN: uncharacterized protein LOC106684570 [Halyomorpha halys]	DNA integration
807	Cl.g1091	-	KAF6206500.1 hypothetical protein [Apolygus lucorum]	-
808	Cl.g10910	-	CAB0000622.1 unnamed protein product [Nesidiocoris tenuis]	-
809	Cl.g10911	SUEL-type lectin domain-containing protein (Fragment)	KAF6213106.1 hypothetical protein GE061_010821 [Apolygus lucorum]	carbohydrate binding
810	Cl.g10912	Slowpoke-binding protein	KAF6213105.1 hypothetical protein GE061_010820 [Apolygus lucorum]	protein kinase activity
811	Cl.g10914	-	-	membrane
812	Cl.g10916	Cuticle protein 6	KAF6213504.1 hypothetical protein GE061_011224 [Apolygus lucorum]	structural constituent of cuticle
813	Cl.g10917	UDP-glucose 4-epimerase	KAF6213570.1 hypothetical protein GE061_011291 [Apolygus lucorum]	UDP-N-acetylglucosamine 4-epimerase activity
814	Cl.g10918	Angiopoietin-related protein 3	KAF6213766.1 hypothetical protein GE061_011488 [Apolygus lucorum]	regulation of synaptic transmission, cholinergic
815	Cl.g10919	Macrophage MHC class I receptor 2-like protein	KAF6213014.1 hypothetical protein GE061_010728 [Apolygus lucorum]	transmembrane transporter activity
816	Cl.g10920	-	KAF6213015.1 hypothetical protein GE061_010729 [Apolygus lucorum]	-
817	Cl.g10921	-	KAF6213016.1 hypothetical protein GE061_010730 [Apolygus lucorum]	-
818	Cl.g10922	Testis-specific serine/threonine-protein kinase 1	KAF6213705.1 hypothetical protein GE061_011427 [Apolygus lucorum]	autophagy
819	Cl.g10923	-	KAF6213706.1 hypothetical protein GE061_011428 [Apolygus lucorum]	-
820	Cl.g10924	RNA-binding motif protein, X-linked 2	KAF6213707.1 hypothetical protein GE061_011429 [Apolygus lucorum]	mRNA splicing, via spliceosome
821	Cl.g10925	NF-kappa-B-activating protein C-terminal domain-containing protein	KAF6203656.1 hypothetical protein [Apolygus lucorum]	chromatin binding
822	Cl.g10926	Cullin-associated NEDD8-dissociated protein 1	KAF6212838.1 hypothetical protein GE061_010547 [Apolygus lucorum]	SCF complex assembly
823	Cl.g10927	-	KAF6212840.1 hypothetical protein GE061_010549 [Apolygus lucorum]	-
824	Cl.g10928	Testis-specific serine/threonine-protein like	XP_014255225.1 testis-specific serine/threonine-protein kinase 6-like [Cimex lectularius]	protein kinase activity
825	Cl.g10929	Thioredoxin domain-containing protein	KAF6212851.1 hypothetical protein GE061_010560 [Apolygus lucorum]	microtubule cytoskeleton organization
826	Cl.g1093	Cell division cycle protein 16 homolog	KAF6206504.1 hypothetical protein [Apolygus lucorum]	cell division
827	Cl.g10931	Serine/arginine repetitive matrix protein 1 (Fragment)	CAA9999868.1 unnamed protein product [Nesidiocoris tenuis]	-
828	Cl.g10933	Spermatogenesis-associated protein 13	KAF6212857.1 hypothetical protein GE061_010567 [Apolygus lucorum]	guanyl-nucleotide exchange factor activity
829	Cl.g10935	Putative tyrosine kinase	KAF6213423.1 hypothetical protein GE061_011142 [Apolygus lucorum]	kinase activity
830	Cl.g10936	Cyclin-dependent kinase-like 2	KAF6213425.1 hypothetical protein GE061_011144 [Apolygus lucorum]	protein kinase activity
831	Cl.g10937	Olfactory receptor (Fragment)	AXU25092.1 odorant receptor 1 [Cyrtorhinus lividipennis]	odorant binding
832	Cl.g10938	ZAD domain-containing protein	KAF6213349.1 hypothetical protein GE061_011068 [Apolygus lucorum]	zinc ion binding
833	Cl.g10939	LIM domain-containing protein	KAF6212902.1 hypothetical protein GE061_010612 [Apolygus lucorum]	focal adhesion
834	Cl.g1094	Complex III assembly factor LYRM7	KAF6206505.1 hypothetical protein [Apolygus lucorum]	respiratory chain complex III assembly
835	Cl.g10940	-	KAF6202045.1 hypothetical protein [Apolygus lucorum]	-
836	Cl.g10941	PEST proteolytic signal-containing nuclear protein	KAF6212901.1 hypothetical protein GE061_010611 [Apolygus lucorum]	protein ubiquitination
837	Cl.g10942	Ribosomal protein L37A	CAB0002397.1 unnamed protein product [Nesidiocoris tenuis]	structural constituent of ribosome
838	Cl.g10943	PiggyBac transposable element-derived protein domain-containing protein	XP_046400977.1 piggyBac transposable element-derived protein 4-like [Ischnura elegans]	-
839	Cl.g10944	Vesicle-associated membrane protein 2 isoform X2	KAF6212898.1 hypothetical protein GE061_010608 [Apolygus lucorum]	vesicle-mediated transport
840	Cl.g10945	TBC1 domain family member 13	KAF6212896.1 hypothetical protein GE061_010606 [Apolygus lucorum]	GTPase activator activity
841	Cl.g10946	Eyes absent homolog	KAF6212894.1 hypothetical protein GE061_010604 [Apolygus lucorum]	protein tyrosine phosphatase activity
842	Cl.g10947	-	KAF6212892.1 hypothetical protein GE061_010602 [Apolygus lucorum]	-
843	Cl.g10948	-	KAF6213886.1 hypothetical protein GE061_011611 [Apolygus lucorum]	cell surface receptor signaling pathway
844	Cl.g10949	-	KAF6213886.1 hypothetical protein GE061_011611 [Apolygus lucorum]	-
845	Cl.g1095	Signal recognition particle 19 kDa protein	KAF6206506.1 hypothetical protein [Apolygus lucorum]	7S RNA binding
846	Cl.g10950	PHTF factor (Fragment)	KAF6213885.1 hypothetical protein GE061_011610 [Apolygus lucorum]	endoplasmic reticulum
847	Cl.g10951	-	KAE8739090.1 hypothetical protein FOCC_FOCC015413 [Frankliniella occidentalis]	-
848	Cl.g10953	Transcription elongation factor B polypeptide 3	KAF6213883.1 hypothetical protein GE061_011608 [Apolygus lucorum]	elongin complex
849	Cl.g10954	RNA helicase	KAF6213792.1 hypothetical protein GE061_011514, partial [Apolygus lucorum]	RNA helicase activity
850	Cl.g10955	Putative mrna cleavage and polyadenylation factor ia/ii complex subunit clp1 (Fragment)	KAF6213793.1 hypothetical protein GE061_011515 [Apolygus lucorum]	polynucleotide 5'-hydroxyl-kinase activity
851	Cl.g10956	Putative vacuolar assembly/sorting protein vps41 (Fragment)	KAF6213794.1 hypothetical protein GE061_011516 [Apolygus lucorum]	protein targeting to vacuole
852	Cl.g10957	Mediator of RNA polymerase II transcription subunit 1	KAF6213795.1 hypothetical protein GE061_011517 [Apolygus lucorum]	mediator complex
853	Cl.g10958	Atrial natriuretic peptide-converting enzyme	KAF6214052.1 hypothetical protein GE061_011783 [Apolygus lucorum]	serine-type endopeptidase activity
854	Cl.g10959	Macrophage scavenger receptor types I and II (Fragment)	KAF6214051.1 hypothetical protein GE061_011782 [Apolygus lucorum]	membrane
855	Cl.g1096	4-hydroxybenzoate polyprenyltransferase, mitochondrial	KAF6206507.1 hypothetical protein [Apolygus lucorum]	polyprenyltransferase activity
856	Cl.g10960	Dynein heavy chain 7, axonemal	CAB0001088.1 unnamed protein product [Nesidiocoris tenuis]	minus-end-directed microtubule motor activity
857	Cl.g10961	Scavenger 6 (Fragment)	GLG96781.1 Lysyl oxidase-like protein 2 [Gryllus bimaculatus]	oxidoreductase activity, acting on the CH-NH2 group of donors, oxygen as acceptor
858	Cl.g10963	Zinc finger MYND domain-containing protein 12	KAF6214048.1 hypothetical protein GE061_011778 [Apolygus lucorum]	metal ion binding
859	Cl.g10964	Sterile alpha motif/pointed domain,Sterile alpha motif domain	BAN21046.1 conserved hypothetical protein [Riptortus pedestris]	cytoplasmic side of plasma membrane
860	Cl.g10965	Splicing factor 3B subunit 2	KAF6214045.1 hypothetical protein GE061_011775 [Apolygus lucorum]	nucleus
861	Cl.g10966	Splicing factor 3B subunit 2	KAF6214045.1 hypothetical protein GE061_011775 [Apolygus lucorum]	nucleus
862	Cl.g10967	Putative vesicle coat complex copii subunit sec31	KAF6214044.1 hypothetical protein GE061_011774 [Apolygus lucorum]	endoplasmic reticulum to Golgi vesicle-mediated transport
863	Cl.g10968	Replication factor C subunit 1	KAF6214098.1 hypothetical protein GE061_011829 [Apolygus lucorum]	DNA replication factor C complex
864	Cl.g10969	Uronate isomerase (Fragment)	KAF6214097.1 hypothetical protein GE061_011828 [Apolygus lucorum]	isomerase activity
865	Cl.g1097	Putative calponin similarity domain protein (Fragment)	CAH1401965.1 unnamed protein product [Nezara viridula]	-
866	Cl.g10970	-	KAF6214095.1 hypothetical protein GE061_011826 [Apolygus lucorum]	-
867	Cl.g10971	33 kDa inner dynein arm light chain, axonemal	KAF6214096.1 hypothetical protein GE061_011827 [Apolygus lucorum]	-
868	Cl.g10972	-	KAF6214093.1 hypothetical protein GE061_011824 [Apolygus lucorum]	-
869	Cl.g10973	Chloride channel protein	KAF6214092.1 hypothetical protein GE061_011823 [Apolygus lucorum]	voltage-gated chloride channel activity
870	Cl.g10974	Tachykinin-like peptides receptor 86C	XP_014241538.1 tachykinin-like peptides receptor 86C isoform X2 [Cimex lectularius]	tachykinin receptor activity
871	Cl.g10976	-	KAF6212716.1 hypothetical protein GE061_013242 [Apolygus lucorum]	-
872	Cl.g10978	Kynurenine 3-monooxygenase	AZS64105.1 kynurenine 3-monooxygenase [Lygus hesperus]	kynurenine 3-monooxygenase activity
873	Cl.g10979	-	XP_046406063.1 protein ANTAGONIST OF LIKE HETEROCHROMATIN PROTEIN 1-like [Ischnura elegans]	-
874	Cl.g1098	-	CAB0019258.1 unnamed protein product [Nesidiocoris tenuis]	-
875	Cl.g10984	Beadex A	KAF6200563.1 hypothetical protein [Apolygus lucorum]	metal ion binding
876	Cl.g10985	Counting factor associated protein D	KAF6213639.1 hypothetical protein GE061_011360 [Apolygus lucorum]	cysteine-type peptidase activity
877	Cl.g10986	Peripheral plasma membrane protein CASK	KAF6213637.1 hypothetical protein GE061_011358 [Apolygus lucorum]	protein kinase activity
878	Cl.g10987	Protein kinase domain-containing protein	KAF6213637.1 hypothetical protein GE061_011358 [Apolygus lucorum]	protein kinase activity
879	Cl.g10989	Counting factor associated protein D	KAF6213639.1 hypothetical protein GE061_011360 [Apolygus lucorum]	cysteine-type peptidase activity
880	Cl.g1099	-	XP_024081734.1 uncharacterized protein LOC106674087 isoform X4 [Cimex lectularius]	-
881	Cl.g10990	Putative vacuolar sorting protein 9 (Fragment)	KAF6213644.1 hypothetical protein GE061_011365 [Apolygus lucorum]	-
882	Cl.g10991	Protein pet100 log mitochondrial	XP_014271598.1 protein PET100 homolog, mitochondrial [Halyomorpha halys]	mitochondrial cytochrome c oxidase assembly
883	Cl.g10992	Tachykinin-like peptides receptor 86C isoform X2	KAF6213653.1 hypothetical protein GE061_011374 [Apolygus lucorum]	tachykinin receptor activity
884	Cl.g10993	Odorant receptor	KAF6212716.1 hypothetical protein GE061_013242 [Apolygus lucorum]	odorant binding
885	Cl.g10994	Diacylglycerol kinase theta (Fragment)	XP_049828233.1 diacylglycerol kinase theta isoform X8 [Schistocerca gregaria]	ATP-dependent diacylglycerol kinase activity
886	Cl.g10995	Programmed cell death protein 2 C-terminal domain-containing protein	KAF6214102.1 hypothetical protein GE061_011833 [Apolygus lucorum]	cytoplasm
887	Cl.g10996	Ras-related C3 botulinum toxin substrate 1	CAB0001244.1 unnamed protein product [Nesidiocoris tenuis]	hemocyte migration
888	Cl.g10997	33 kDa inner dynein arm light chain, axonemal	KAF6214105.1 hypothetical protein GE061_011836 [Apolygus lucorum]	dynein heavy chain binding
889	Cl.g10998	Inner dynein arm light chain, axonemal	KAF6214106.1 hypothetical protein GE061_011837 [Apolygus lucorum]	sperm flagellum
890	Cl.g10999	-	KAF6214107.1 hypothetical protein GE061_011838 [Apolygus lucorum]	-
891	Cl.g11	-	KAF6208216.1 hypothetical protein [Apolygus lucorum]	-
892	Cl.g1100	Smoothelin	KAF6206532.1 hypothetical protein [Apolygus lucorum]	-
893	Cl.g11000	Larval serum protein 2 (Fragment)	KAF6213147.1 hypothetical protein GE061_010862 [Apolygus lucorum]	membrane
894	Cl.g11002	histone acetyltransferase (Fragment)	KAF6213166.1 hypothetical protein GE061_010881 [Apolygus lucorum]	histone acetyltransferase activity
895	Cl.g11004	histone acetyltransferase	KAF6213166.1 hypothetical protein GE061_010881 [Apolygus lucorum]	histone acetyltransferase activity
896	Cl.g11005	H15 domain-containing protein (Fragment)	KAF6213166.1 hypothetical protein GE061_010881 [Apolygus lucorum]	nucleosome assembly
897	Cl.g11006	-	KAF6212888.1 hypothetical protein GE061_010598 [Apolygus lucorum]	-
898	Cl.g11007	Cytosolic carboxypeptidase-like protein 5	KAF6212889.1 hypothetical protein GE061_010599 [Apolygus lucorum]	metallocarboxypeptidase activity
899	Cl.g11008	Ras-related protein Rab-6A	XP_014280578.1 ras-related protein Rab6 isoform X1 [Halyomorpha halys]	GTPase activity
900	Cl.g11009	DDB1- and CUL4-associated factor 13	KAF6212891.1 hypothetical protein GE061_010601 [Apolygus lucorum]	nucleolus
901	Cl.g1101	-	KAF6206533.1 hypothetical protein [Apolygus lucorum]	-
902	Cl.g11010	SWIM-type domain-containing protein	KAF6213188.1 hypothetical protein GE061_010904 [Apolygus lucorum]	zinc ion binding
903	Cl.g11011	Adenosylhomocysteinase	KAF6213187.1 hypothetical protein GE061_010903 [Apolygus lucorum]	-
904	Cl.g11012	Retrovirus-related Pol polyprotein from type-1 retrotransposable element R1	CAB0020385.1 unnamed protein product [Nesidiocoris tenuis]	DNA biosynthetic process
905	Cl.g11014	Craniofacial development protein 2	XP_048483641.1 craniofacial development protein 2-like [Plutella xylostella]	catalytic activity
906	Cl.g11015	Retrovirus-related Pol polyprotein from transposon TNT 1-94 (Fragment)	XP_024081556.1 uncharacterized protein LOC106664782 [Cimex lectularius]	DNA biosynthetic process
907	Cl.g11016	SWI/SNF-related matrix-associated actin-dependent regulator of chromatin subfamily B member 1	XP_014242363.1 SWI/SNF-related matrix-associated actin-dependent regulator of chromatin subfamily B member 1 [Cimex lectularius]	SWI/SNF superfamily-type complex
908	Cl.g11017	-	KAB0794267.1 hypothetical protein PPYR_13887 [Photinus pyralis]	-
909	Cl.g11018	Serine/threonine-protein phosphatase	KAJ8951666.1 hypothetical protein NQ318_012207 [Aromia moschata]	phosphoprotein phosphatase activity
910	Cl.g1102	-	KAF6206533.1 hypothetical protein [Apolygus lucorum]	-
911	Cl.g11020	-	KAF6198818.1 hypothetical protein [Apolygus lucorum]	-
912	Cl.g11021	-	KAF6198819.1 hypothetical protein [Apolygus lucorum]	-
913	Cl.g11022	-	KAF6212806.1 hypothetical protein GE061_010515 [Apolygus lucorum]	-
914	Cl.g11023	-	KAF6212806.1 hypothetical protein GE061_010515 [Apolygus lucorum]	-
915	Cl.g11024	Held out wings	KAF6213938.1 hypothetical protein GE061_011666 [Apolygus lucorum]	RNA binding
916	Cl.g11026	Serine/threonine-protein phosphatase	KAF6213937.1 hypothetical protein GE061_011665 [Apolygus lucorum]	myosin phosphatase activity
917	Cl.g11027	2-methoxy-6-polyprenyl-1,4-benzoquinol methylase, mitochondrial	KAF6213229.1 hypothetical protein GE061_010946 [Apolygus lucorum]	quinone cofactor methyltransferase activity
918	Cl.g11028	N-alpha-acetyltransferase 15, NatA auxiliary subunit	KAF6213849.1 hypothetical protein GE061_011573 [Apolygus lucorum]	cytoplasm
919	Cl.g11029	Branched chain keto acid dehydrogenase E1 subunit beta	KAF6213850.1 hypothetical protein GE061_011574 [Apolygus lucorum]	mitochondrial alpha-ketoglutarate dehydrogenase complex
920	Cl.g1103	-	KAF6206533.1 hypothetical protein [Apolygus lucorum]	-
921	Cl.g11030	Glycylpeptide N-tetradecanoyltransferase	KAF6214060.1 hypothetical protein GE061_011791 [Apolygus lucorum]	glycylpeptide N-tetradecanoyltransferase activity
922	Cl.g11031	-	XP_014262670.1 E3 ubiquitin-protein ligase RNF19B-like isoform X1 [Cimex lectularius]	-
923	Cl.g11033	CHK kinase-like domain-containing protein	KAF6212726.1 hypothetical protein GE061_010433 [Apolygus lucorum]	kinase activity
924	Cl.g11034	-	KAF6212725.1 hypothetical protein GE061_010432 [Apolygus lucorum]	-
925	Cl.g11035	Glycosyltransferase-like domain-containing protein 1-like	KAF6213791.1 hypothetical protein GE061_011513 [Apolygus lucorum]	glycosyltransferase activity
926	Cl.g11036	Group XIIA secretory phospholipase A2	CAA9995678.1 unnamed protein product [Nesidiocoris tenuis]	arachidonate transport
927	Cl.g11037	-	RZF32108.1 hypothetical protein LSTR_LSTR003971 [Laodelphax striatellus]	-
928	Cl.g11038	-	KAF6213891.1 hypothetical protein GE061_011616 [Apolygus lucorum]	-
929	Cl.g11039	Fatty acid desaturase domain-containing protein	KAF6213873.1 hypothetical protein GE061_011598 [Apolygus lucorum]	oxidoreductase activity, acting on paired donors, with oxidation of a pair of donors resulting in the reduction of molecular oxygen to two molecules of water
930	Cl.g1104	Odorant receptor	AQM56077.1 olfactory receptor [Apolygus lucorum]	odorant binding
931	Cl.g11040	E3 ubiquitin-protein ligase TRIM71	KAF6199283.1 hypothetical protein [Apolygus lucorum]	zinc ion binding
932	Cl.g11042	Rho-related GTP-binding protein RhoN-like	KAF6207762.1 hypothetical protein [Apolygus lucorum]	small GTPase mediated signal transduction
933	Cl.g11043	Long-chain fatty acid transport protein 4	KAF6208150.1 hypothetical protein [Apolygus lucorum]	membrane
934	Cl.g11044	Dymeclin	KAF6217040.1 hypothetical protein GE061_001393, partial [Apolygus lucorum]	-
935	Cl.g11045	small monomeric GTPase	CAB0015444.1 unnamed protein product [Nesidiocoris tenuis]	Rap protein signal transduction
936	Cl.g11046	ATP synthase mitochondrial F1 complex assembly factor 1	KAF6217042.1 hypothetical protein GE061_001395 [Apolygus lucorum]	protein-containing complex assembly
937	Cl.g11047	DBB domain-containing protein	KAF6213877.1 hypothetical protein GE061_011602 [Apolygus lucorum]	kinase activity
938	Cl.g11048	Ig-like domain-containing protein	KAF6214450.1 hypothetical protein GE061_009193 [Apolygus lucorum]	anatomical structure development
939	Cl.g11049	Guided entry of tail-anchored proteins factor 1	KAF6205747.1 hypothetical protein [Apolygus lucorum]	tail-anchored membrane protein insertion into ER membrane
940	Cl.g1105	Odorant receptor	APZ81464.1 olfactory receptor 42 [Adelphocoris lineolatus]	odorant binding
941	Cl.g11050	Zinc finger protein 341	KAF6214840.1 hypothetical protein GE061_009583 [Apolygus lucorum]	-
942	Cl.g11051	Tigger transposable element-derived protein 7-like	KAJ8953127.1 hypothetical protein NQ318_017154 [Aromia moschata]	nucleic acid binding
943	Cl.g11052	DBB domain-containing protein	KAF6213877.1 hypothetical protein GE061_011602 [Apolygus lucorum]	kinase activity
944	Cl.g11053	J domain-containing protein	CAB0020821.1 unnamed protein product [Nesidiocoris tenuis]	cytoplasm
945	Cl.g11055	J domain-containing protein	CAB0020821.1 unnamed protein product [Nesidiocoris tenuis]	cytoplasm
946	Cl.g11056	TAF5-like RNA polymerase II p300/CBP-associated factor-associated factor subunit 5L	KAF6213882.1 hypothetical protein GE061_011607, partial [Apolygus lucorum]	nucleus
947	Cl.g11057	ZAD domain-containing protein	KAF6213880.1 hypothetical protein GE061_011605 [Apolygus lucorum]	zinc ion binding
948	Cl.g11058	-	KAF6212973.1 hypothetical protein GE061_010686 [Apolygus lucorum]	-
949	Cl.g11059	Cleavage stimulation factor subunit 2	KAF6213339.1 hypothetical protein GE061_011058 [Apolygus lucorum]	mRNA 3'-end processing
950	Cl.g1106	Odorant receptor	APZ81464.1 olfactory receptor 42 [Adelphocoris lineolatus]	odorant binding
951	Cl.g11060	-	KAF6213338.1 hypothetical protein GE061_011057 [Apolygus lucorum]	-
952	Cl.g11064	General transcription factor IIH subunit 4 (Fragment)	KAF6200880.1 hypothetical protein [Apolygus lucorum]	-
953	Cl.g11067	-	KAF6210403.1 hypothetical protein [Apolygus lucorum]	-
954	Cl.g11068	Ankyrin repeat and LEM domain-containing protein 2	KAF6210403.1 hypothetical protein [Apolygus lucorum]	-
955	Cl.g11069	Mitoferrin-1 isoform X1	CAB0002260.1 unnamed protein product [Nesidiocoris tenuis]	iron import into the mitochondrion
956	Cl.g11070	CCR4-NOT transcription complex subunit 10	KAF6211160.1 hypothetical protein [Apolygus lucorum]	CCR4-NOT complex
957	Cl.g11071	-	KAF6211162.1 hypothetical protein [Apolygus lucorum]	-
958	Cl.g11072	-	KAF6213467.1 hypothetical protein GE061_011187 [Apolygus lucorum]	-
959	Cl.g11073	tRNA-splicing endonuclease subunit Sen34	KAF6213466.1 hypothetical protein GE061_011186 [Apolygus lucorum]	tRNA-type intron splice site recognition and cleavage
960	Cl.g11074	Autophagy-related protein 2 (Fragment)	KAF6214894.1 hypothetical protein GE061_009639 [Apolygus lucorum]	-
961	Cl.g11075	-	CAD7091583.1 unnamed protein product [Hermetia illucens]	nucleosome
962	Cl.g11076	-	WP_071223928.1 histone H4 [Gluconobacter cerinus]	nucleosome
963	Cl.g11077	Histone H2A/H2B/H3 domain-containing protein	EPB74149.1 core histone H2A/H2B/H3/H4 [Ancylostoma ceylanicum]	nucleosome
964	Cl.g11078	K Homology domain-containing protein	CAB0011812.1 unnamed protein product [Nesidiocoris tenuis]	RNA binding
965	Cl.g11079	Translation initiation factor IF-2, mitochondrial	KAF6209514.1 hypothetical protein [Apolygus lucorum]	translation initiation factor activity
966	Cl.g11080	Large ribosomal subunit protein eL27	CAB0009848.1 unnamed protein product [Nesidiocoris tenuis]	ribonucleoprotein complex
967	Cl.g11081	-	KAF6209986.1 hypothetical protein [Apolygus lucorum]	-
968	Cl.g11082	Transmembrane protein 222	KAF6209987.1 hypothetical protein [Apolygus lucorum]	membrane
969	Cl.g11083	-	CAB0012052.1 unnamed protein product [Nesidiocoris tenuis]	-
970	Cl.g11084	Glycoprotein-N-acetylgalactosamine 3-beta-galactosyltransferase 1	KAF6209985.1 hypothetical protein [Apolygus lucorum]	glycoprotein-N-acetylgalactosamine 3-beta-galactosyltransferase activity
971	Cl.g11085	BHLH domain-containing protein	KAF6209984.1 hypothetical protein [Apolygus lucorum]	protein dimerization activity
972	Cl.g11086	Doublesex-like-b variant B	KAF6209533.1 hypothetical protein [Apolygus lucorum]	sequence-specific DNA binding
973	Cl.g11087	Ankyrin repeat and KH domain-containing protein 1	KAF6210018.1 hypothetical protein [Apolygus lucorum]	-
974	Cl.g11088	-	CAB0020524.1 unnamed protein product [Nesidiocoris tenuis]	-
975	Cl.g11090	-	KAF6209981.1 hypothetical protein [Apolygus lucorum]	-
976	Cl.g11092	Thioredoxin domain-containing protein	KAF6210367.1 hypothetical protein [Apolygus lucorum]	intramolecular oxidoreductase activity, transposing S-S bonds
977	Cl.g11093	Thioredoxin domain-containing protein	KAF6210367.1 hypothetical protein [Apolygus lucorum]	intramolecular oxidoreductase activity, transposing S-S bonds
978	Cl.g11094	Coatomer subunit beta	CAB0015733.1 unnamed protein product [Nesidiocoris tenuis]	COPI vesicle coat
979	Cl.g11095	-	CAB0010431.1 unnamed protein product [Nesidiocoris tenuis]	-
980	Cl.g11096	UDP-glucuronosyltransferase	KAF6213836.1 hypothetical protein GE061_011558 [Apolygus lucorum]	UDP-glycosyltransferase activity
981	Cl.g11097	Myotrophin	KAF6214117.1 hypothetical protein GE061_011848 [Apolygus lucorum]	host cell synapse
982	Cl.g11098	Fatty acyl-CoA reductase	ASC44542.1 fatty acyl-CoA reductase [Adelphocoris suturalis]	alcohol-forming very long-chain fatty acyl-CoA reductase activity
983	Cl.g11099	Fatty acyl-CoA reductase	KAF6214116.1 hypothetical protein GE061_011847 [Apolygus lucorum]	alcohol-forming very long-chain fatty acyl-CoA reductase activity
984	Cl.g1110	Lysosomal-associated transmembrane protein 4A	KAF6215110.1 hypothetical protein GE061_009859 [Apolygus lucorum]	membrane
985	Cl.g11100	-	CAB0010928.1 unnamed protein product, partial [Nesidiocoris tenuis]	-
986	Cl.g11101	Histone-lysine N-methyltransferase SETMAR	KAF6213871.1 hypothetical protein GE061_011596 [Apolygus lucorum]	histone H3 methyltransferase activity
987	Cl.g11103	Neuropeptide FF receptor 1	KAF6213868.1 hypothetical protein GE061_011593 [Apolygus lucorum]	G protein-coupled receptor activity
988	Cl.g11104	-	KAF6213866.1 hypothetical protein GE061_011591 [Apolygus lucorum]	-
989	Cl.g11105	Putative adhesion regulating molecule 1 110 kDa cell membrane glycoprotein	KAF6213350.1 hypothetical protein GE061_011069 [Apolygus lucorum]	proteasome complex
990	Cl.g11106	Serine threonine-protein kinase lats1	KAF6212905.1 hypothetical protein GE061_010615 [Apolygus lucorum]	protein serine/threonine kinase activity
991	Cl.g11107	-	KAF6212905.1 hypothetical protein GE061_010615 [Apolygus lucorum]	-
992	Cl.g11108	CUGBP Elav-like family member 1	XP_024086416.1 CUGBP Elav-like family member 1 isoform X2 [Cimex lectularius]	RNA binding
993	Cl.g11109	Mothers against decapentaplegic 6	KAF6203743.1 hypothetical protein [Apolygus lucorum]	post-embryonic development
994	Cl.g1111	Ammonium transporter	KAF6215112.1 hypothetical protein GE061_009861 [Apolygus lucorum]	ammonium transmembrane transporter activity
995	Cl.g11110	-	KAF6212910.1 hypothetical protein GE061_010620 [Apolygus lucorum]	-
996	Cl.g11111	18S rRNA (Guanine-N(7))-methyltransferase	KAF6213351.1 hypothetical protein GE061_011070 [Apolygus lucorum]	rRNA (guanine-N7)-methylation
997	Cl.g11112	Ring finger protein 181	KAF6213352.1 hypothetical protein GE061_011071 [Apolygus lucorum]	metal ion binding
998	Cl.g11113	Eclosion hormone	QQW38904.1 eclosion hormone 1 precursor [Lygus hesperus]	ecdysis-triggering hormone activity
999	Cl.g11114	Eclosion hormone	QQW38905.1 eclosion hormone 2 precursor [Lygus hesperus]	ecdysis-triggering hormone activity
1000	Cl.g11115	Bestrophin homolog	XP_052128485.1 bestrophin-2-like [Frankliniella occidentalis]	chloride channel complex
1001	Cl.g11116	Tudor domain-containing protein	KAF6212836.1 hypothetical protein GE061_010545 [Apolygus lucorum]	RNA binding
1002	Cl.g11117	U2 snRNP-associated SURP motif-containing protein	KAF6213140.1 hypothetical protein GE061_010855 [Apolygus lucorum]	RNA processing
1003	Cl.g11118	U4/U6.U5 tri-snRNP-associated protein 2	KAF6212837.1 hypothetical protein GE061_010546 [Apolygus lucorum]	spliceosomal complex assembly
1004	Cl.g1112	Ammonium transporter	KAF6215113.1 hypothetical protein GE061_009862 [Apolygus lucorum]	ammonium transmembrane transporter activity
1005	Cl.g11120	Outer dense fiber protein 3	XP_014256424.1 outer dense fiber protein 3-like isoform X1 [Cimex lectularius]	-
1006	Cl.g11121	-	KAF6213509.1 hypothetical protein GE061_011229 [Apolygus lucorum]	-
1007	Cl.g11122	-	KAF6213509.1 hypothetical protein GE061_011229 [Apolygus lucorum]	-
1008	Cl.g11123	-	KAF6212834.1 hypothetical protein GE061_010543 [Apolygus lucorum]	-
1009	Cl.g11124	CHHC U11-48K-type domain-containing protein	KAF6212835.1 hypothetical protein GE061_010544 [Apolygus lucorum]	metal ion binding
1010	Cl.g11125	Transmembrane GTPase Marf	KAF6213510.1 hypothetical protein GE061_011230 [Apolygus lucorum]	mitochondrial fusion
1011	Cl.g11126	Serine/threonine-protein kinase Doa	KAF6214113.1 hypothetical protein GE061_011844 [Apolygus lucorum]	protein kinase activity
1012	Cl.g11127	Ras-related and estrogen-regulated growth inhibitor-like protein	KAF6214695.1 hypothetical protein GE061_009438 [Apolygus lucorum]	GTPase activity
1013	Cl.g11128	CHHC U11-48K-type domain-containing protein	KAF6212835.1 hypothetical protein GE061_010544 [Apolygus lucorum]	metal ion binding
1014	Cl.g11129	Transmembrane GTPase Marf	KAF6213510.1 hypothetical protein GE061_011230 [Apolygus lucorum]	mitochondrial fusion
1015	Cl.g1113	Putative conserved plasma membrane protein (Fragment)	KAF6215114.1 hypothetical protein GE061_009863 [Apolygus lucorum]	membrane
1016	Cl.g11130	Serine/threonine-protein kinase Doa	KAF6214113.1 hypothetical protein GE061_011844 [Apolygus lucorum]	protein kinase activity
1017	Cl.g11131	Serine/threonine-protein kinase Doa (Fragment)	KAF6214112.1 hypothetical protein GE061_011843 [Apolygus lucorum]	protein kinase activity
1018	Cl.g11132	H/ACA ribonucleoprotein complex non-core subunit NAF1	KAF6213281.1 hypothetical protein GE061_010999 [Apolygus lucorum]	box H/ACA snoRNP assembly
1019	Cl.g11133	-	KAF6213283.1 hypothetical protein GE061_011001 [Apolygus lucorum]	GPI anchor binding
1020	Cl.g11134	-	KAF6213284.1 hypothetical protein GE061_011002 [Apolygus lucorum]	-
1021	Cl.g11135	-	KAF6213285.1 hypothetical protein GE061_011003 [Apolygus lucorum]	GPI anchor binding
1022	Cl.g11136	Polycomb complex protein BMI-1	KAF6213046.1 hypothetical protein GE061_010760 [Apolygus lucorum]	nucleus
1023	Cl.g11137	Secreted Cytochrome-like protein	AAL15173.1 cytochrome P450 monooxygenase CYP6X1v1 [Lygus lineolaris]	oxidoreductase activity, acting on paired donors, with incorporation or reduction of molecular oxygen
1024	Cl.g11138	Multicopper oxidase	KAF6212859.1 hypothetical protein GE061_010569 [Apolygus lucorum]	copper ion binding
1025	Cl.g11139	-	CAB0004460.1 unnamed protein product [Nesidiocoris tenuis]	-
1026	Cl.g1114	Pseudouridine-5'-phosphate glycosidase	KAF6215115.1 hypothetical protein GE061_009864 [Apolygus lucorum]	pseudouridylate synthase activity
1027	Cl.g11140	Caprin-1 dimerization domain-containing protein	KAF6213039.1 hypothetical protein GE061_010753 [Apolygus lucorum]	-
1028	Cl.g11142	Rho guanine nucleotide exchange factor 10-like protein (Fragment)	KAF6213037.1 hypothetical protein GE061_010751 [Apolygus lucorum]	guanyl-nucleotide exchange factor activity
1029	Cl.g11143	Transmembrane protein	CAB0006510.1 unnamed protein product [Nesidiocoris tenuis]	membrane
1030	Cl.g11144	-	KAF6206212.1 hypothetical protein [Apolygus lucorum]	-
1031	Cl.g11145	-	KAF6206212.1 hypothetical protein [Apolygus lucorum]	-
1032	Cl.g11146	Akirin	KAF6211978.1 hypothetical protein GE061_012495 [Apolygus lucorum]	nucleus
1033	Cl.g11147	Mitochondrial import inner membrane translocase subunit TIM44	KAF6211977.1 hypothetical protein GE061_012494 [Apolygus lucorum]	protein import into mitochondrial matrix
1034	Cl.g11148	Nuclear RNA export factor 1	KAF6211976.1 hypothetical protein GE061_012493 [Apolygus lucorum]	mRNA transport
1035	Cl.g11149	-	XP_024084505.1 MAGUK p55 subfamily member 5 isoform X2 [Cimex lectularius]	-
1036	Cl.g1115	Tetraspanin/Peripherin,Tetraspanin, EC2 domain	XP_024083792.1 leukocyte antigen CD37-like [Cimex lectularius]	membrane
1037	Cl.g11150	Ras-like GTP-binding protein Rho1	XP_014242476.1 ras-like GTP-binding protein Rho1 [Cimex lectularius]	hemocyte migration
1038	Cl.g11153	-	KAF6214138.1 hypothetical protein GE061_008877 [Apolygus lucorum]	-
1039	Cl.g11154	Putative cysteine s-methyltransferase	CAB0017489.1 unnamed protein product [Nesidiocoris tenuis]	methionine biosynthetic process
1040	Cl.g11155	-	KAF6214141.1 hypothetical protein GE061_008880 [Apolygus lucorum]	-
1041	Cl.g11157	-	KAF6214143.1 hypothetical protein GE061_008882 [Apolygus lucorum]	-
1042	Cl.g11160	Rho GTPase-activating protein 20	KAF6213035.1 hypothetical protein GE061_010749 [Apolygus lucorum]	regulation of Rho protein signal transduction
1043	Cl.g11162	Malvolio	KAF6213662.1 hypothetical protein GE061_011384 [Apolygus lucorum]	metal ion transmembrane transporter activity
1044	Cl.g11163	Basal cell adhesion molecule	KAF6213663.1 hypothetical protein GE061_011385 [Apolygus lucorum]	-
1045	Cl.g11164	-	-	membrane
1046	Cl.g11166	Ig-like domain-containing protein	KAF6213667.1 hypothetical protein GE061_011389 [Apolygus lucorum]	-
1047	Cl.g11169	-	ARJ35774.1 odorant binding protein 9 [Cyrtorhinus lividipennis]	proton-transporting ATPase activity, rotational mechanism
1048	Cl.g1117	Ammonium transporter AmtB-like domain-containing protein	KAF6215113.1 hypothetical protein GE061_009862 [Apolygus lucorum]	ammonium transmembrane transporter activity
1049	Cl.g11170	-	XP_024085687.1 protein Wnt-8b-like [Cimex lectularius]	Wnt signaling pathway
1050	Cl.g11172	TLD domain-containing protein KIAA1609	KAF6213690.1 hypothetical protein GE061_011412 [Apolygus lucorum]	-
1051	Cl.g11173	Protein involved in high osmolarity signaling pathway (Fragment)	KAF6212858.1 hypothetical protein GE061_010568 [Apolygus lucorum]	RNA binding
1052	Cl.g11174	Cytochrome P450 monooxygenase CYP4FC1	KAF6213421.1 hypothetical protein GE061_011140 [Apolygus lucorum]	oxidoreductase activity, acting on paired donors, with incorporation or reduction of molecular oxygen
1053	Cl.g11175	DnaJ protein homolog 1-like	KAF6203268.1 hypothetical protein [Apolygus lucorum]	unfolded protein binding
1054	Cl.g11176	Cytochrome P450 family 4 subfamily V member 2	KAF6213420.1 hypothetical protein GE061_011139 [Apolygus lucorum]	oxidoreductase activity, acting on paired donors, with incorporation or reduction of molecular oxygen
1055	Cl.g11177	Cytochrome P450 monooxygenase CYP4FC1	KAF6213420.1 hypothetical protein GE061_011139 [Apolygus lucorum]	oxidoreductase activity, acting on paired donors, with incorporation or reduction of molecular oxygen
1056	Cl.g11178	Cytochrome P450, family 4, subfamily V, polypeptide 7	KAF6213419.1 hypothetical protein GE061_011138 [Apolygus lucorum]	oxidoreductase activity, acting on paired donors, with incorporation or reduction of molecular oxygen
1057	Cl.g11179	-	KAF6213419.1 hypothetical protein GE061_011138 [Apolygus lucorum]	-
1058	Cl.g1118	Putative conserved plasma membrane protein (Fragment)	KAF6215114.1 hypothetical protein GE061_009863 [Apolygus lucorum]	membrane
1059	Cl.g11180	General transcription and DNA repair factor IIH subunit TFB5	XP_014239382.1 general transcription factor IIH subunit 5 [Cimex lectularius]	transcription factor TFIIH holo complex
1060	Cl.g11181	Mnd1 HTH domain-containing protein	KAF6213139.1 hypothetical protein GE061_010854 [Apolygus lucorum]	-
1061	Cl.g11182	39S ribosomal protein L11, mitochondrial	CAA9998627.1 unnamed protein product [Nesidiocoris tenuis]	ribonucleoprotein complex
1062	Cl.g11183	28S ribosomal protein S24, mitochondrial	KAF6213554.1 hypothetical protein GE061_011274 [Apolygus lucorum]	mitochondrion
1063	Cl.g11184	Myogenic-determination protein isoform X2	KAF6213082.1 hypothetical protein GE061_010796 [Apolygus lucorum]	muscle organ development
1064	Cl.g11185	-	KAF6213081.1 hypothetical protein GE061_010795 [Apolygus lucorum]	-
1065	Cl.g11186	-	KAF6213080.1 hypothetical protein GE061_010794 [Apolygus lucorum]	-
1066	Cl.g11187	-	CAA9996832.1 unnamed protein product, partial [Nesidiocoris tenuis]	-
1067	Cl.g11188	Chorion peroxidase	KAF6213079.1 hypothetical protein GE061_010793 [Apolygus lucorum]	peroxidase activity
1068	Cl.g1119	Pseudouridine-5'-phosphate glycosidase	KAF6215115.1 hypothetical protein GE061_009864 [Apolygus lucorum]	pseudouridylate synthase activity
1069	Cl.g11190	Succinate dehydrogenase [ubiquinone] iron-sulfur subunit, mitochondrial	KAF6213078.1 hypothetical protein GE061_010792 [Apolygus lucorum]	3 iron, 4 sulfur cluster binding
1070	Cl.g11191	Zinc finger protein 583	-	RNA polymerase II transcription regulatory region sequence-specific DNA binding
1071	Cl.g11192	-	CAA9996832.1 unnamed protein product, partial [Nesidiocoris tenuis]	-
1072	Cl.g11193	-	KAF6213079.1 hypothetical protein GE061_010793 [Apolygus lucorum]	-
1073	Cl.g11194	Heme peroxidase (Fragment)	KAF6213079.1 hypothetical protein GE061_010793 [Apolygus lucorum]	peroxidase activity
1074	Cl.g11195	Chorion peroxidase	KAF6213079.1 hypothetical protein GE061_010793 [Apolygus lucorum]	peroxidase activity
1075	Cl.g11196	Succinate dehydrogenase iron-sulfur subunit	KAF6213078.1 hypothetical protein GE061_010792 [Apolygus lucorum]	3 iron, 4 sulfur cluster binding
1076	Cl.g11197	-	KAF6202723.1 hypothetical protein [Apolygus lucorum]	sensory perception of taste
1077	Cl.g11198	Dynein light chain roadblock-type 2	KAF6213077.1 hypothetical protein GE061_010791 [Apolygus lucorum]	-
1078	Cl.g11199	Gustatory receptor	KAF6212742.1 hypothetical protein GE061_010450 [Apolygus lucorum]	sensory perception of taste
1079	Cl.g112	-	KAF6206443.1 hypothetical protein [Apolygus lucorum]	-
1080	Cl.g11200	Coiled-coil domain-containing protein 13	KAF6213064.1 hypothetical protein GE061_010778 [Apolygus lucorum]	-
1081	Cl.g11201	Chitin-binding type-2 domain-containing protein	KAF6213063.1 hypothetical protein GE061_010777 [Apolygus lucorum]	chitin binding
1082	Cl.g11202	Chorion peroxidase	KAF6213062.1 hypothetical protein GE061_010776 [Apolygus lucorum]	peroxidase activity
1083	Cl.g11204	Chondroitin proteoglycan-2	KAF6213060.1 hypothetical protein GE061_010774 [Apolygus lucorum]	chitin binding
1084	Cl.g11205	DUF243 domain-containing protein	KAF6213059.1 hypothetical protein GE061_010773 [Apolygus lucorum]	structural constituent of chitin-based cuticle
1085	Cl.g11206	-	KAF6213058.1 hypothetical protein GE061_010772 [Apolygus lucorum]	-
1086	Cl.g11207	PiggyBac transposable element-derived protein domain-containing protein	XP_039287703.1 piggyBac transposable element-derived protein 3-like isoform X2 [Nilaparvata lugens]	membrane
1087	Cl.g11208	Proctolin	KAF6213057.1 hypothetical protein GE061_010771 [Apolygus lucorum]	-
1088	Cl.g11209	Ephrin type-B receptor 1-B isoform X1	KAF6213056.1 hypothetical protein GE061_010770 [Apolygus lucorum]	ephrin receptor activity
1089	Cl.g1121	Plipastatin synthase subunit A (Fragment)	KAF6215117.1 hypothetical protein GE061_009866 [Apolygus lucorum]	membrane
1090	Cl.g11210	Proline-rich protein 27-like	-	membrane
1091	Cl.g11212	MIP variant B	KAF6198213.1 hypothetical protein [Apolygus lucorum]	channel activity
1092	Cl.g11214	PSP proline-rich domain-containing protein	KAF6213052.1 hypothetical protein GE061_010766 [Apolygus lucorum]	-
1093	Cl.g11215	Translational regulator orb2	KAF6213051.1 hypothetical protein GE061_010765 [Apolygus lucorum]	mRNA 3'-UTR binding
1094	Cl.g11216	-	KAF6213049.1 hypothetical protein GE061_010763 [Apolygus lucorum]	-
1095	Cl.g11217	Pro-Pol polyprotein (Fragment)	KAF6216059.1 hypothetical protein GE061_000397 [Apolygus lucorum]	DNA integration
1096	Cl.g11218	Peptidase aspartic putative domain-containing protein	CAB0018658.1 unnamed protein product, partial [Nesidiocoris tenuis]	-
1097	Cl.g11219	Retrotransposon gag domain-containing protein	CAB0018658.1 unnamed protein product, partial [Nesidiocoris tenuis]	-
1098	Cl.g11221	Insulin-like growth factor-binding protein complex acid labile subunit	CAA9999331.1 unnamed protein product, partial [Nesidiocoris tenuis]	membrane
1099	Cl.g11223	WD repeat-containing protein 48 homolog	KAF6210381.1 hypothetical protein [Apolygus lucorum]	late endosome
1100	Cl.g11224	APCDD1 domain-containing protein	KAF6205129.1 hypothetical protein [Apolygus lucorum]	Wnt-protein binding
1101	Cl.g11225	Odorant receptor	APZ81448.1 olfactory receptor 26 [Adelphocoris lineolatus]	odorant binding
1102	Cl.g11226	APCDD1 domain-containing protein	KAF6205130.1 hypothetical protein [Apolygus lucorum]	Wnt-protein binding
1103	Cl.g11227	-	AXU25115.1 gustatory receptor 3 [Cyrtorhinus lividipennis]	-
1104	Cl.g11228	-	AXU25115.1 gustatory receptor 3 [Cyrtorhinus lividipennis]	-
1105	Cl.g11229	-	AQM56095.1 olfactory receptor [Apolygus lucorum]	-
1106	Cl.g11230	Odorant receptor	AQM56095.1 olfactory receptor [Apolygus lucorum]	odorant binding
1107	Cl.g11231	Odorant receptor	APZ81443.1 olfactory receptor 21 [Adelphocoris lineolatus]	odorant binding
1108	Cl.g11232	Protein scribble homolog	XP_024086270.1 protein lap4 isoform X1 [Cimex lectularius]	-
1109	Cl.g11233	Protein scribble homolog isoform X5	KAF6212931.1 hypothetical protein GE061_010643 [Apolygus lucorum]	-
1110	Cl.g11234	RING-type E3 ubiquitin transferase	XP_014286176.1 E3 ubiquitin-protein ligase UHRF1-like [Halyomorpha halys]	protein ubiquitination
1111	Cl.g11235	Solute carrier organic anion transporter family member	CAB0011191.1 unnamed protein product, partial [Nesidiocoris tenuis]	monoatomic ion transport
1112	Cl.g11236	RING-type E3 ubiquitin transferase	KAF6212785.1 hypothetical protein GE061_010494 [Apolygus lucorum]	postreplication repair
1113	Cl.g11238	-	XP_024086363.1 uncharacterized protein LOC106670335 isoform X1 [Cimex lectularius]	-
1114	Cl.g11239	Alpha-endosulfine	KAF6212881.1 hypothetical protein GE061_010591 [Apolygus lucorum]	protein phosphatase inhibitor activity
1115	Cl.g1124	Carbohydrate kinase PfkB domain-containing protein (Fragment)	XP_024085023.1 uncharacterized protein LOC112127808 [Cimex lectularius]	kinase activity
1116	Cl.g11240	-	KAF6212880.1 hypothetical protein GE061_010590 [Apolygus lucorum]	-
1117	Cl.g11241	Integrator complex subunit 8	KAF6212879.1 hypothetical protein GE061_010589 [Apolygus lucorum]	snRNA 3'-end processing
1118	Cl.g11243	N-alpha-acetyltransferase 15, NatA auxiliary subunit	KAF6213598.1 hypothetical protein GE061_011319 [Apolygus lucorum]	transferase activity
1119	Cl.g11244	DDE-1 domain-containing protein (Fragment)	VEN42838.1 unnamed protein product [Callosobruchus maculatus]	-
1120	Cl.g11246	Chitin-binding type-2 domain-containing protein	KAF6213597.1 hypothetical protein GE061_011318 [Apolygus lucorum]	chitin binding
1121	Cl.g11247	eIF-4F 25 kDa subunit	KAF6213097.1 hypothetical protein GE061_010812 [Apolygus lucorum]	RNA 7-methylguanosine cap binding
1122	Cl.g11248	26S proteasome non-ATPase regulatory subunit 1	KAF6213098.1 hypothetical protein GE061_010813 [Apolygus lucorum]	proteasome regulatory particle, base subcomplex
1123	Cl.g11249	Beta-Casp domain-containing protein	KAF6213099.1 hypothetical protein GE061_010814 [Apolygus lucorum]	integrator complex
1124	Cl.g1125	-	KAF6215236.1 hypothetical protein GE061_009988 [Apolygus lucorum]	-
1125	Cl.g11250	Valine--tRNA ligase (Fragment)	KAF6212996.1 hypothetical protein GE061_010709 [Apolygus lucorum]	ligase activity
1126	Cl.g11251	MSP domain-containing protein	KAF6213000.1 hypothetical protein GE061_010714 [Apolygus lucorum]	cilium movement
1127	Cl.g11252	Putative alpha-tubulin folding cofactor b (Fragment)	KAF6213003.1 hypothetical protein GE061_010717 [Apolygus lucorum]	-
1128	Cl.g11253	Polypeptide N-acetylgalactosaminyltransferase	KAF6213940.1 hypothetical protein GE061_011668 [Apolygus lucorum]	Golgi membrane
1129	Cl.g11254	Polypeptide N-acetylgalactosaminyltransferase	KAF6213940.1 hypothetical protein GE061_011668 [Apolygus lucorum]	Golgi membrane
1130	Cl.g11255	Mitochondrial mRNA-processing protein COX24 C-terminal domain-containing protein	KAF6213943.1 hypothetical protein GE061_011671 [Apolygus lucorum]	-
1131	Cl.g11256	Mitochondrial ATPase inhibitor	KAF6213944.1 hypothetical protein GE061_011672 [Apolygus lucorum]	ATPase inhibitor activity
1132	Cl.g11257	Intraflagellar transport protein 122 homolog	KAF6213945.1 hypothetical protein GE061_011673 [Apolygus lucorum]	cilium assembly
1133	Cl.g11258	glutamate dehydrogenase [NAD(P)(+)]	KAF6213130.1 hypothetical protein GE061_010845 [Apolygus lucorum]	oxidoreductase activity, acting on the CH-NH2 group of donors, NAD or NADP as acceptor
1134	Cl.g11259	Neutral ceramidase	KAF6213128.1 hypothetical protein GE061_010843 [Apolygus lucorum]	ceramidase activity
1135	Cl.g1126	-	KAF6215236.1 hypothetical protein GE061_009988 [Apolygus lucorum]	-
1136	Cl.g11261	Neuropeptides capa receptor	XP_014246737.1 pyrokinin-1 receptor-like isoform X1 [Cimex lectularius]	neuromedin U receptor activity
1137	Cl.g11262	-	KAF6213124.1 hypothetical protein GE061_010839 [Apolygus lucorum]	-
1138	Cl.g11263	Gliotactin	KAF6213120.1 hypothetical protein GE061_010835 [Apolygus lucorum]	maintenance of imaginal disc-derived wing hair orientation
1139	Cl.g11264	Bel12-ag transposon polyprotein (Fragment)	XP_008185126.1 uncharacterized protein LOC100571965 [Acyrthosiphon pisum]	DNA integration
1140	Cl.g11265	SWI/SNF-related matrix-associated actin-dependent regulator of chromatin subfamily A-like protein 1	KAF6213119.1 hypothetical protein GE061_010834 [Apolygus lucorum]	ATP-dependent chromatin remodeler activity
1141	Cl.g11266	Histone H2A/H2B/H3 domain-containing protein	NP_001005464.1 histone H3.2 [Homo sapiens]	nucleosome
1142	Cl.g11267	IQ domain-containing protein D	XP_030750257.1 uncharacterized protein LOC115878042 [Sitophilus oryzae]	DNA-templated transcription
1143	Cl.g11268	-	WP_071223928.1 histone H4 [Gluconobacter cerinus]	nucleosome
1144	Cl.g11269	Histone H2A/H2B/H3 domain-containing protein	XP_002422651.1 histone H2B.3, putative [Pediculus humanus corporis]	nucleosome
1145	Cl.g1127	-	KAF6215236.1 hypothetical protein GE061_009988 [Apolygus lucorum]	-
1146	Cl.g11270	tRNA-splicing endonuclease subunit Sen34	KAF6213466.1 hypothetical protein GE061_011186 [Apolygus lucorum]	tRNA-type intron splice site recognition and cleavage
1147	Cl.g11271	U11/U12 small nuclear ribonucleoprotein 31 kDa protein	KAF6213467.1 hypothetical protein GE061_011187 [Apolygus lucorum]	U12-type spliceosomal complex
1148	Cl.g11272	Cullin-2 isoform X1	KAF6213468.1 hypothetical protein GE061_011188 [Apolygus lucorum]	ubiquitin protein ligase binding
1149	Cl.g11273	Homeobox protein ARX	KAF6213473.1 hypothetical protein GE061_011193 [Apolygus lucorum]	DNA-binding transcription factor activity, RNA polymerase II-specific
1150	Cl.g11274	Retinal rod rhodopsin-sensitive cGMP 3',5'-cyclic phosphodiesterase subunit delta	BAN20788.1 phosphodiesterase 6D cGMPspecific [Riptortus pedestris]	sensory perception of light stimulus
1151	Cl.g11275	RING finger protein 207	KAF6213475.1 hypothetical protein GE061_011195 [Apolygus lucorum]	Hsp70 protein binding
1152	Cl.g11276	DRBM domain-containing protein	CAB0006393.1 unnamed protein product [Nesidiocoris tenuis]	RNA binding
1153	Cl.g11277	Optic atrophy 3 protein homolog	KAF6213480.1 hypothetical protein GE061_011200 [Apolygus lucorum]	membrane
1154	Cl.g11278	Armadillo repeat-containing protein gudu	KAF6213481.1 hypothetical protein GE061_011201 [Apolygus lucorum]	-
1155	Cl.g11279	Nicotinate phosphoribosyltransferase	KAF6213482.1 hypothetical protein GE061_011202 [Apolygus lucorum]	nicotinate phosphoribosyltransferase activity
1156	Cl.g1128	-	KAF6215236.1 hypothetical protein GE061_009988 [Apolygus lucorum]	oxidoreductase activity, acting on paired donors, with incorporation or reduction of molecular oxygen
1157	Cl.g11280	-	KAF6213483.1 hypothetical protein GE061_011203 [Apolygus lucorum]	-
1158	Cl.g11281	Phosphatidylethanolamine-binding protein 1	KAF6213484.1 hypothetical protein GE061_011204 [Apolygus lucorum]	negative regulation of MAPK cascade
1159	Cl.g11282	Putative adenylate cyclase-associated protein cap/srv2p (Fragment)	CAB0011587.1 unnamed protein product [Nesidiocoris tenuis]	actin binding
1160	Cl.g11283	Transmembrane protease serine 9	KAF6213488.1 hypothetical protein GE061_011208 [Apolygus lucorum]	serine-type endopeptidase activity
1161	Cl.g11284	Prostasin	KAF6213488.1 hypothetical protein GE061_011208 [Apolygus lucorum]	serine-type endopeptidase activity
1162	Cl.g11285	Transmembrane protease serine 2	XP_014252955.1 transmembrane protease serine 9-like [Cimex lectularius]	serine-type endopeptidase activity
1163	Cl.g11286	-	KAJ0177707.1 hypothetical protein K1T71_006580 [Dendrolimus kikuchii]	-
1164	Cl.g11287	Z9 acyl-CoA desaturase B	KAF6213210.1 hypothetical protein GE061_010926, partial [Apolygus lucorum]	oxidoreductase activity, acting on paired donors, with oxidation of a pair of donors resulting in the reduction of molecular oxygen to two molecules of water
1165	Cl.g11288	Fatty acid desaturase domain-containing protein	KAF6213209.1 hypothetical protein GE061_010925 [Apolygus lucorum]	oxidoreductase activity, acting on paired donors, with oxidation of a pair of donors resulting in the reduction of molecular oxygen to two molecules of water
1166	Cl.g11289	Ionotropic glutamate receptor C-terminal domain-containing protein	APZ81416.1 ionotropic receptor 41a.1 [Adelphocoris lineolatus]	ligand-gated monoatomic ion channel activity
1167	Cl.g11290	-	QFU27940.1 ionotropic receptor 41a.1 [Apolygus lucorum]	-
1168	Cl.g11291	Dynein heavy chain coiled coil stalk domain-containing protein	KAF6213206.1 hypothetical protein GE061_010922 [Apolygus lucorum]	-
1169	Cl.g11293	Trypsin-1 isoform X2	KAF6213205.1 hypothetical protein GE061_010921 [Apolygus lucorum]	serine-type endopeptidase activity
1170	Cl.g11294	Serine protease P12	KAF6213204.1 hypothetical protein GE061_010920 [Apolygus lucorum]	serine-type endopeptidase activity
1171	Cl.g11295	Serine proteinase stubble	KAF6213203.1 hypothetical protein GE061_010919 [Apolygus lucorum]	serine-type endopeptidase activity
1172	Cl.g11296	Putative serine protease 43 isoform A (Fragment)	KAF6213201.1 hypothetical protein GE061_010917 [Apolygus lucorum]	serine-type endopeptidase activity
1173	Cl.g11297	guanylate cyclase	XP_014253023.1 soluble guanylate cyclase 89Da-like isoform X2 [Cimex lectularius]	guanylate cyclase activity
1174	Cl.g11298	Odorant receptor	APZ81469.1 olfactory receptor 47 [Adelphocoris lineolatus]	odorant binding
1175	Cl.g11299	-	AXU25103.1 odorant receptor 12 [Cyrtorhinus lividipennis]	-
1176	Cl.g1130	-	KAF6199986.1 hypothetical protein [Apolygus lucorum]	-
1177	Cl.g11300	Odorant receptor	APZ81469.1 olfactory receptor 47 [Adelphocoris lineolatus]	odorant binding
1178	Cl.g11301	Protein tramtrack, alpha isoform isoform X2	XP_014253026.1 longitudinals lacking protein, isoforms H/M/V-like isoform X1 [Cimex lectularius]	-
1179	Cl.g11302	Sex determination protein fruitless	KAF6213195.1 hypothetical protein GE061_010911 [Apolygus lucorum]	-
1180	Cl.g11303	MH2 domain-containing protein	KAF6213309.1 hypothetical protein GE061_011027 [Apolygus lucorum]	post-embryonic development
1181	Cl.g11304	PDZ domain-containing protein GIPC2	CAA9997946.1 unnamed protein product [Nesidiocoris tenuis]	-
1182	Cl.g11305	DET1- and DDB1-associated protein 1	KAF6204016.1 hypothetical protein [Apolygus lucorum]	regulation of proteasomal ubiquitin-dependent protein catabolic process
1183	Cl.g11307	Gamma-aminobutyric acid receptor subunit alpha-6	KAF6199858.1 hypothetical protein [Apolygus lucorum]	extracellular ligand-gated monoatomic ion channel activity
1184	Cl.g11308	115 kDa protein in type-1 retrotransposable element R1DM	GBP51463.1 Putative 115 kDa protein in type-1 retrotransposable element R1DM [Eumeta japonica]	RNA-directed DNA polymerase activity
1185	Cl.g11309	Importin subunit alpha	XP_046676637.1 importin subunit alpha-3 [Homalodisca vitripennis]	nuclear import signal receptor activity
1186	Cl.g11310	-	KAF6214557.1 hypothetical protein GE061_009300 [Apolygus lucorum]	-
1187	Cl.g11311	Glucose-6-phosphate 1-epimerase	KAF6213301.1 hypothetical protein GE061_011019 [Apolygus lucorum]	glucose-6-phosphate 1-epimerase activity
1188	Cl.g11312	Fatty-acid amide hydrolase 2	KAF6213403.1 hypothetical protein GE061_011122 [Apolygus lucorum]	mitochondrion
1189	Cl.g11314	-	WP_071223928.1 histone H4 [Gluconobacter cerinus]	nucleosome
1190	Cl.g11315	-	KAF6197497.1 hypothetical protein [Apolygus lucorum]	nucleosome
1191	Cl.g11316	Zinc finger BED domain-containing protein 1 (Fragment)	KAF6215733.1 hypothetical protein GE061_000065 [Apolygus lucorum]	protein dimerization activity
1192	Cl.g11317	Histone H2A/H2B/H3 domain-containing protein	CAA9993845.1 unnamed protein product [Nesidiocoris tenuis]	nucleosome
1193	Cl.g11318	Histone H1-III	KAF6214312.1 hypothetical protein GE061_009052 [Apolygus lucorum]	nucleosome assembly
1194	Cl.g11319	Lactosylceramide 4-alpha-galactosyltransferase	CAA9999520.1 unnamed protein product [Nesidiocoris tenuis]	hexosyltransferase activity
1195	Cl.g1132	Carbohydrate kinase PfkB domain-containing protein (Fragment)	XP_024085023.1 uncharacterized protein LOC112127808 [Cimex lectularius]	kinase activity
1196	Cl.g11320	procollagen-proline 4-dioxygenase	KAF6213916.1 hypothetical protein GE061_011641 [Apolygus lucorum]	procollagen-proline 4-dioxygenase activity
1197	Cl.g11321	Probable RNA-directed DNA polymerase from transposon X-element	CAB0011041.1 unnamed protein product [Nesidiocoris tenuis]	DNA biosynthetic process
1198	Cl.g11323	Neurogenic protein big brain	KAF6213914.1 hypothetical protein GE061_011639 [Apolygus lucorum]	channel activity
1199	Cl.g11324	Transposase, ISXO2-like domain-containing protein	XP_046663933.1 uncharacterized protein LOC124356778 isoform X2 [Homalodisca vitripennis]	nucleic acid binding
1200	Cl.g11325	Heat shock protein 67B2	KAF6213111.1 hypothetical protein GE061_010826 [Apolygus lucorum]	thiosulfate sulfurtransferase activity
1201	Cl.g11326	Cilia- and flagella-associated protein 20	KAF6213110.1 hypothetical protein GE061_010825 [Apolygus lucorum]	motile cilium
1202	Cl.g11327	tRNA (adenine(58)-N(1))-methyltransferase catalytic subunit TRMT61A	KAF6212740.1 hypothetical protein GE061_010448 [Apolygus lucorum]	tRNA (adenine-N1-)-methyltransferase activity
1203	Cl.g11328	methenyltetrahydrofolate cyclohydrolase	KAF6213618.1 hypothetical protein GE061_011339 [Apolygus lucorum]	methylenetetrahydrofolate dehydrogenase (NADP+) activity
1204	Cl.g11329	Transmembrane protein 199	CAB0014408.1 unnamed protein product [Nesidiocoris tenuis]	vacuolar proton-transporting V-type ATPase complex assembly
1205	Cl.g1133	-	KAF6215236.1 hypothetical protein GE061_009988 [Apolygus lucorum]	-
1206	Cl.g11330	ArfGAP with SH3 domain, ANK repeat and PH domain-containing protein	CAB0016648.1 unnamed protein product [Nesidiocoris tenuis]	GTPase activator activity
1207	Cl.g11331	Presenilin	KAF6213622.1 hypothetical protein GE061_011343 [Apolygus lucorum]	aspartic endopeptidase activity, intramembrane cleaving
1208	Cl.g11333	NADH dehydrogenase [ubiquinone] 1 beta subcomplex subunit 6	KAF6199853.1 hypothetical protein [Apolygus lucorum]	mitochondrial respiratory chain complex I
1209	Cl.g11334	-	XP_014253856.1 sorting nexin-14-like isoform X1 [Cimex lectularius]	-
1210	Cl.g11335	-	KAF6197336.1 hypothetical protein [Apolygus lucorum]	-
1211	Cl.g11336	diphthine methyl ester synthase	KAF6200430.1 hypothetical protein [Apolygus lucorum]	diphthine synthase activity
1212	Cl.g11337	Cyclin-dependent kinase 20	KAF6199942.1 hypothetical protein [Apolygus lucorum]	protein serine/threonine kinase activity
1213	Cl.g11338	-	KAF6200199.1 hypothetical protein [Apolygus lucorum]	membrane
1214	Cl.g1134	-	KAF6215236.1 hypothetical protein GE061_009988 [Apolygus lucorum]	-
1215	Cl.g11340	-	KAF6200200.1 hypothetical protein [Apolygus lucorum]	-
1216	Cl.g11341	Alpha-1,3-mannosyl-glycoprotein 2-beta-N-acetylglucosaminyltransferase	CAB0013460.1 unnamed protein product, partial [Nesidiocoris tenuis]	alpha-1,3-mannosylglycoprotein 2-beta-N-acetylglucosaminyltransferase activity
1217	Cl.g11342	Zinc finger protein 84	KAF6200193.1 hypothetical protein [Apolygus lucorum]	-
1218	Cl.g11343	-	KAF6200423.1 hypothetical protein [Apolygus lucorum]	-
1219	Cl.g11344	-	KAF6200423.1 hypothetical protein [Apolygus lucorum]	-
1220	Cl.g11345	Collagen IV NC1 domain-containing protein	-	anatomical structure development
1221	Cl.g11346	-	KAF6205515.1 hypothetical protein [Apolygus lucorum]	-
1222	Cl.g11347	Synaptotagmin-4 isoform X1	KAF6210629.1 hypothetical protein [Apolygus lucorum]	membrane
1223	Cl.g11349	Ovarian cancer-associated protein 2	KAF6213346.1 hypothetical protein GE061_011065 [Apolygus lucorum]	-
1224	Cl.g1135	-	KAF6215236.1 hypothetical protein GE061_009988 [Apolygus lucorum]	oxidoreductase activity, acting on paired donors, with incorporation or reduction of molecular oxygen
1225	Cl.g11350	Origin recognition complex subunit 4	KAF6214003.1 hypothetical protein GE061_011732 [Apolygus lucorum]	origin recognition complex
1226	Cl.g11351	Small ribosomal subunit protein RACK1	KAF6214005.1 hypothetical protein GE061_011734 [Apolygus lucorum]	ribosome binding
1227	Cl.g11352	Serine/threonine-protein phosphatase	KAF6214006.1 hypothetical protein GE061_011735 [Apolygus lucorum]	protein serine/threonine phosphatase activity
1228	Cl.g11353	Graves disease carrier protein	XP_014246773.1 graves disease carrier protein isoform X2 [Cimex lectularius]	mitochondrial inner membrane
1229	Cl.g11355	Vacuolar ATPase assembly integral membrane protein VMA21 homolog	-	vacuolar proton-transporting V-type ATPase complex assembly
1230	Cl.g11356	Vacuolar protein sorting-associated protein 35	KAF6214108.1 hypothetical protein GE061_011839 [Apolygus lucorum]	retromer, cargo-selective complex
1231	Cl.g11357	-	KAF6205359.1 hypothetical protein [Apolygus lucorum]	-
1232	Cl.g11358	Guanine nucleotide-binding protein G(I)/G(S)/G(T) subunit beta-1	XP_054266802.1 guanine nucleotide-binding protein G(I)/G(S)/G(T) subunit beta-1 [Macrosteles quadrilineatus]	signal transduction
1233	Cl.g11359	Serine/threonine-protein phosphatase 4 regulatory subunit 4	CAB0014886.1 unnamed protein product [Nesidiocoris tenuis]	-
1234	Cl.g1136	-	KAF6215236.1 hypothetical protein GE061_009988 [Apolygus lucorum]	oxidoreductase activity, acting on paired donors, with incorporation or reduction of molecular oxygen
1235	Cl.g11360	Ubiquitin-conjugating enzyme E2 R1-like	CAB0014887.1 unnamed protein product [Nesidiocoris tenuis]	ATP binding
1236	Cl.g11361	Proteasome subunit beta	KAF6214084.1 hypothetical protein GE061_011815 [Apolygus lucorum]	proteasome core complex, beta-subunit complex
1237	Cl.g11362	-	KAF6214085.1 hypothetical protein GE061_011816 [Apolygus lucorum]	-
1238	Cl.g11363	Zinc finger protein 300	KAF6214086.1 hypothetical protein GE061_011817 [Apolygus lucorum]	zinc ion binding
1239	Cl.g11364	Oxysterol-binding protein-related protein 1	XP_014252702.1 oxysterol-binding protein-related protein 1 isoform X2 [Cimex lectularius]	host cell synapse
1240	Cl.g11365	26s proteasome regulatory subunit	KAF6213571.1 hypothetical protein GE061_011292 [Apolygus lucorum]	ATP hydrolysis activity
1241	Cl.g11366	Centrosomal protein of 290kDa coiled-coil region domain-containing protein	KAF6213573.1 hypothetical protein GE061_011294 [Apolygus lucorum]	cell projection organization
1242	Cl.g11367	Dusky	KAF6212801.1 hypothetical protein GE061_010510, partial [Apolygus lucorum]	membrane
1243	Cl.g11368	-	KAF6212799.1 hypothetical protein GE061_010508 [Apolygus lucorum]	-
1244	Cl.g11369	Collagen type IV alpha-3-binding protein	KAF6212798.1 hypothetical protein GE061_010507 [Apolygus lucorum]	lipid binding
1245	Cl.g1137	-	CAH1398235.1 unnamed protein product [Nezara viridula]	-
1246	Cl.g11370	-	KAF6212106.1 hypothetical protein GE061_012626 [Apolygus lucorum]	-
1247	Cl.g11371	-	XP_047034534.1 uncharacterized protein LOC124640687 [Helicoverpa zea]	-
1248	Cl.g11372	-	XP_037932478.1 uncharacterized protein LOC119667260 [Teleopsis dalmanni]	catalytic activity
1249	Cl.g11373	Galactose-1-phosphate uridylyltransferase	KAF6212796.1 hypothetical protein GE061_010505 [Apolygus lucorum]	nucleotidyltransferase activity
1250	Cl.g11374	-	XP_014241568.1 guanine nucleotide exchange factor DBS-like isoform X1 [Cimex lectularius]	-
1251	Cl.g11375	Glycogenin	KAF6212793.1 hypothetical protein GE061_010502 [Apolygus lucorum]	glycosyltransferase activity
1252	Cl.g11376	-	KAF6212792.1 hypothetical protein GE061_010501 [Apolygus lucorum]	-
1253	Cl.g11377	Dorsal root ganglia homeobox protein	XP_024083321.1 dorsal root ganglia homeobox protein, partial [Cimex lectularius]	DNA-binding transcription factor activity, RNA polymerase II-specific
1254	Cl.g1138	Takeout	KAF6207066.1 hypothetical protein [Apolygus lucorum]	membrane
1255	Cl.g11380	Sialin	KAF6213215.1 hypothetical protein GE061_010932 [Apolygus lucorum]	transmembrane transporter activity
1256	Cl.g11381	Tolloid-like protein 1 isoform X1	KAF6213191.1 hypothetical protein GE061_010907 [Apolygus lucorum]	membrane
1257	Cl.g11383	Heterogeneous nuclear ribonucleoprotein R (Fragment)	KAF6210373.1 hypothetical protein [Apolygus lucorum]	ribonucleoprotein complex
1258	Cl.g11385	-	KAF6213522.1 hypothetical protein GE061_011242 [Apolygus lucorum]	-
1259	Cl.g11386	TIR domain-containing protein	KAF6214015.1 hypothetical protein GE061_011744 [Apolygus lucorum]	toll-like receptor signaling pathway
1260	Cl.g11387	Phosphatidylinositol 5-phosphate 4-kinase type-2 alpha isoform X2	KAF6214088.1 hypothetical protein GE061_011819 [Apolygus lucorum]	phosphatidylinositol kinase activity
1261	Cl.g11389	Putative conserved plasma membrane protein (Fragment)	KAF6214087.1 hypothetical protein GE061_011818 [Apolygus lucorum]	membrane
1262	Cl.g1139	Takeout	KAF6207064.1 hypothetical protein [Apolygus lucorum]	-
1263	Cl.g11390	Very long-chain specific acyl-CoA dehydrogenase, mitochondrial	KAF6212813.1 hypothetical protein GE061_010522 [Apolygus lucorum]	acyl-CoA dehydrogenase activity
1264	Cl.g11391	Protein bunched, class 2/F/G isoform	VVC91151.1 unnamed protein product [Leptidea sinapis]	regulation of transcription by RNA polymerase II
1265	Cl.g11392	Major facilitator superfamily associated domain-containing protein	KAF6212821.1 hypothetical protein GE061_010530 [Apolygus lucorum]	membrane
1266	Cl.g11393	-	KAF6212822.1 hypothetical protein GE061_010531 [Apolygus lucorum]	-
1267	Cl.g11396	Transposase-like protein (Fragment)	QLJ84877.1 transposase-like protein, partial [Dichotomius schiffleri]	methyltransferase activity
1268	Cl.g11397	-	XP_014252913.1 homeobox protein TGIF2-like [Cimex lectularius]	-
1269	Cl.g11398	Delta and Notch-like epidermal growth factor-related receptor	KAF6212827.1 hypothetical protein GE061_010536 [Apolygus lucorum]	calcium ion binding
1270	Cl.g11399	Hyaluronidase	KAF6213104.1 hypothetical protein GE061_010819 [Apolygus lucorum]	hyalurononglucosaminidase activity
1271	Cl.g1140	-	KAF6207062.1 hypothetical protein [Apolygus lucorum]	-
1272	Cl.g11401	-	XP_014293951.1 gamma-aminobutyric acid receptor-associated protein [Halyomorpha halys]	autophagy
1273	Cl.g11402	Retrovirus-related Pol polyprotein from transposon opus Protease	XP_054259897.1 uncharacterized protein K02A2.6-like [Macrosteles quadrilineatus]	DNA integration
1274	Cl.g11403	Tyrosine recombinase XerC (Fragment)	XP_054272874.1 uncharacterized protein K02A2.6-like [Macrosteles quadrilineatus]	zinc ion binding
1275	Cl.g11404	Protein required for s-phase initiation or completion (Fragment)	KAF6204301.1 hypothetical protein [Apolygus lucorum]	DNA replication initiation
1276	Cl.g11405	Reverse transcriptase domain-containing protein	RWS08398.1 RNA-directed DNA polymerase from mobile element jockey-like protein, partial [Dinothrombium tinctorium]	DNA biosynthetic process
1277	Cl.g11406	-	KAF6204301.1 hypothetical protein [Apolygus lucorum]	-
1278	Cl.g11407	-	CAB0003951.1 unnamed protein product [Nesidiocoris tenuis]	-
1279	Cl.g11408	-	CAB0011179.1 unnamed protein product, partial [Nesidiocoris tenuis]	-
1280	Cl.g11409	-	KAF6216731.1 hypothetical protein GE061_001079 [Apolygus lucorum]	-
1281	Cl.g11410	RNA-directed DNA polymerase	CAB0011570.1 unnamed protein product [Nesidiocoris tenuis]	DNA integration
1282	Cl.g11411	Pol polyprotein (Fragment)	KAI5726130.1 hypothetical protein M8J77_024237 [Diaphorina citri]	DNA biosynthetic process
1283	Cl.g11412	-	CAB0005303.1 unnamed protein product, partial [Nesidiocoris tenuis]	-
1284	Cl.g11413	Glucosamine-6-phosphate isomerase 2 (Fragment)	CAB0020930.1 unnamed protein product, partial [Nesidiocoris tenuis]	DNA integration
1285	Cl.g11414	-	KAF6216731.1 hypothetical protein GE061_001079 [Apolygus lucorum]	-
1286	Cl.g11417	-	KAF6212809.1 hypothetical protein GE061_010518 [Apolygus lucorum]	-
1287	Cl.g11418	-	KAF6213224.1 hypothetical protein GE061_010941 [Apolygus lucorum]	-
1288	Cl.g1142	Adenosine receptor A2b	KAF6207109.1 hypothetical protein [Apolygus lucorum]	G protein-coupled receptor activity
1289	Cl.g11420	Tetraspanin	KAF6212809.1 hypothetical protein GE061_010518 [Apolygus lucorum]	membrane
1290	Cl.g11421	Integrase catalytic domain-containing protein	KAH0814551.1 hypothetical protein GEV33_008240 [Tenebrio molitor]	DNA polymerase complex
1291	Cl.g11422	Large ribosomal subunit protein mL53	CAB0003603.1 unnamed protein product [Nesidiocoris tenuis]	mitochondrion
1292	Cl.g11423	Argonaute 1	KAF6214000.1 hypothetical protein GE061_011729 [Apolygus lucorum]	regulatory RNA binding
1293	Cl.g11424	Reverse transcriptase domain-containing protein	CAA9993928.1 unnamed protein product, partial [Nesidiocoris tenuis]	DNA biosynthetic process
1294	Cl.g11425	Piwi domain-containing protein	ALB00836.1 argonaute-1, partial [Laodelphax striatellus]	regulatory RNA binding
1295	Cl.g11426	DNA-directed RNA polymerase II 16 kDa polypeptide	CAB0010360.1 unnamed protein product [Nesidiocoris tenuis]	transcription by RNA polymerase II
1296	Cl.g11427	-	CAG5075406.1 Protein of unknown function [Cotesia congregata]	-
1297	Cl.g11428	-	CAB0013216.1 unnamed protein product, partial [Nesidiocoris tenuis]	-
1298	Cl.g1143	Elongation factor P	KAF6207110.1 hypothetical protein [Apolygus lucorum]	translation elongation factor activity
1299	Cl.g11430	tRNA pseudouridine synthase	KAF6213999.1 hypothetical protein GE061_011728 [Apolygus lucorum]	pseudouridine synthase activity
1300	Cl.g11431	-	CAB0012130.1 unnamed protein product, partial [Nesidiocoris tenuis]	-
1301	Cl.g11432	Putative phosphatidylinositol transfer protein sec14	KAF6212779.1 hypothetical protein GE061_010488 [Apolygus lucorum]	phosphatidylinositol bisphosphate binding
1302	Cl.g11433	-	CAH7765800.1 unnamed protein product [Callosobruchus chinensis]	-
1303	Cl.g11435	-	KAF6213911.1 hypothetical protein GE061_011636 [Apolygus lucorum]	-
1304	Cl.g11436	-	KAF6213181.1 hypothetical protein GE061_010897 [Apolygus lucorum]	-
1305	Cl.g1144	Putative thioredoxin/protein disulfide isomerase	CAB0001319.1 unnamed protein product [Nesidiocoris tenuis]	isomerase activity
1306	Cl.g11440	Cuticle protein 6	KAF6212295.1 hypothetical protein GE061_012817 [Apolygus lucorum]	structural constituent of cuticle
1307	Cl.g11442	Diapause hormone receptor	KAF6213143.1 hypothetical protein GE061_010858 [Apolygus lucorum]	neuromedin U receptor activity
1308	Cl.g11443	SCAN domain-containing protein 3	CAD7426229.1 unnamed protein product [Timema monikensis]	membrane
1309	Cl.g11446	-	KAF6213146.1 hypothetical protein GE061_010861 [Apolygus lucorum]	-
1310	Cl.g1145	-	KAF6199283.1 hypothetical protein [Apolygus lucorum]	-
1311	Cl.g11450	F-box only protein 9	KAF6213225.1 hypothetical protein GE061_010942 [Apolygus lucorum]	SCF-dependent proteasomal ubiquitin-dependent protein catabolic process
1312	Cl.g11451	T-complex protein 1 subunit alpha	KAF6212960.1 hypothetical protein GE061_010673 [Apolygus lucorum]	ATP-dependent protein folding chaperone
1313	Cl.g11452	Histone chaperone asf1	KAF6212959.1 hypothetical protein GE061_010672 [Apolygus lucorum]	chromatin organization
1314	Cl.g11454	BCL-6 corepressor-like protein 1 (Fragment)	KAF6213489.1 hypothetical protein GE061_011209 [Apolygus lucorum]	-
1315	Cl.g11456	Putative hybrid signal transduction histidine kinase l-like protein (Fragment)	KAF6205162.1 hypothetical protein [Apolygus lucorum]	kinase activity
1316	Cl.g11457	Putative class iv sirtuins sir2 family	KAF6204692.1 hypothetical protein [Apolygus lucorum]	NAD+ binding
1317	Cl.g11458	Putative histone-lysine n-methyltransferase smyd3-like protein (Fragment)	KAF6204791.1 hypothetical protein [Apolygus lucorum]	metal ion binding
1318	Cl.g11459	Box C/D snoRNA protein 1	KAF6204699.1 hypothetical protein [Apolygus lucorum]	-
1319	Cl.g1146	Ubiquitin-conjugating enzyme E2-24 kDa	BAN20900.1 ubiquitin-conjugating enzyme E2 [Riptortus pedestris]	ATP binding
1320	Cl.g11460	Vesicle-trafficking protein SEC22b-B	CAB0005796.1 unnamed protein product [Nesidiocoris tenuis]	endoplasmic reticulum-Golgi intermediate compartment membrane
1321	Cl.g11461	-	KAF6204701.1 hypothetical protein [Apolygus lucorum]	COPII vesicle coating
1322	Cl.g11462	Integrase catalytic domain-containing protein	KAF6203719.1 hypothetical protein [Apolygus lucorum]	DNA integration
1323	Cl.g11463	Putative germ-line stem cell division protein hiwi/piwi	KAF6214000.1 hypothetical protein GE061_011729 [Apolygus lucorum]	regulatory RNA binding
1324	Cl.g11464	-	KAF6217100.1 hypothetical protein GE061_001453 [Apolygus lucorum]	-
1325	Cl.g11467	-	KAF6216744.1 hypothetical protein GE061_001093 [Apolygus lucorum]	-
1326	Cl.g11468	-	KAF6207365.1 hypothetical protein [Apolygus lucorum]	-
1327	Cl.g11469	-	CAB0010624.1 unnamed protein product [Nesidiocoris tenuis]	-
1328	Cl.g1147	Putative thioredoxin/protein disulfide isomerase	CAB0001319.1 unnamed protein product [Nesidiocoris tenuis]	isomerase activity
1329	Cl.g11470	CCHC-type domain-containing protein	KAF6207770.1 hypothetical protein [Apolygus lucorum]	-
1330	Cl.g11475	Putative reverse transcriptase (Fragment)	KAF6207365.1 hypothetical protein [Apolygus lucorum]	RNA-directed DNA polymerase activity
1331	Cl.g11477	Ubiquitin carboxyl-terminal hydrolase	KAF6206608.1 hypothetical protein [Apolygus lucorum]	cysteine-type deubiquitinase activity
1332	Cl.g11478	Predicted ER protein with RDEL retention signal	KAF6206609.1 hypothetical protein [Apolygus lucorum]	polarity specification of dorsal/ventral axis
1333	Cl.g11480	-	KAF6198565.1 hypothetical protein [Apolygus lucorum]	-
1334	Cl.g11482	V-type proton ATPase subunit a	CAH1405956.1 unnamed protein product [Nezara viridula]	vacuolar proton-transporting V-type ATPase, V0 domain
1335	Cl.g11483	Leucine-rich repeat protein soc-2 homolog	KAF6206694.1 hypothetical protein [Apolygus lucorum]	mitochondrion
1336	Cl.g11484	Thymidylate synthase	KAF6206639.1 hypothetical protein [Apolygus lucorum]	thymidylate synthase activity
1337	Cl.g11486	Ionotropic receptor 5	AXU25111.1 ionotropic receptor 5 [Cyrtorhinus lividipennis]	membrane
1338	Cl.g11487	C2H2-type domain-containing protein	KAF6207031.1 hypothetical protein [Apolygus lucorum]	-
1339	Cl.g11488	Ionotropic glutamate receptor C-terminal domain-containing protein	KAF6207032.1 hypothetical protein [Apolygus lucorum]	ligand-gated monoatomic ion channel activity
1340	Cl.g11489	-	KAF6207033.1 hypothetical protein [Apolygus lucorum]	membrane
1341	Cl.g1149	Putative cytochrome	KAF6198234.1 hypothetical protein [Apolygus lucorum]	oxidoreductase activity, acting on paired donors, with incorporation or reduction of molecular oxygen
1342	Cl.g11490	-	KAF6207033.1 hypothetical protein [Apolygus lucorum]	-
1343	Cl.g11492	-	AKQ00288.1 cytochrome P450 CYP6HM1 [Apolygus lucorum]	oxidoreductase activity, acting on paired donors, with incorporation or reduction of molecular oxygen
1344	Cl.g11493	ELMO domain-containing protein	KAF6206379.1 hypothetical protein [Apolygus lucorum]	membrane
1345	Cl.g11494	RNA-binding protein cabeza	KAF6206821.1 hypothetical protein [Apolygus lucorum]	nucleus
1346	Cl.g11495	-	XP_016840146.1 uncharacterized protein LOC107980959 [Nasonia vitripennis]	-
1347	Cl.g11496	Mitogen-activated protein kinase	KAF6206097.1 hypothetical protein [Apolygus lucorum]	MAP kinase activity
1348	Cl.g11498	-	CAA9995688.1 unnamed protein product [Nesidiocoris tenuis]	-
1349	Cl.g11499	-	KAF6208801.1 hypothetical protein [Apolygus lucorum]	-
1350	Cl.g115	-	GBM29594.1 PiggyBac transposable element-derived protein 4 [Araneus ventricosus]	-
1351	Cl.g1150	-	KAF6198234.1 hypothetical protein [Apolygus lucorum]	oxidoreductase activity, acting on paired donors, with incorporation or reduction of molecular oxygen
1352	Cl.g11500	Anaphase-promoting complex subunit 10	KAF6213457.1 hypothetical protein GE061_011176 [Apolygus lucorum]	anaphase-promoting complex-dependent catabolic process
1353	Cl.g11501	Putative molecular chaperone dnaj superfamily	KAF6213920.1 hypothetical protein GE061_011646 [Apolygus lucorum]	negative regulation of apoptotic process
1354	Cl.g11504	-	KAF6198265.1 hypothetical protein [Apolygus lucorum]	-
1355	Cl.g11506	Cadherin-23 like protein	CAB0015650.1 unnamed protein product [Nesidiocoris tenuis]	homophilic cell adhesion via plasma membrane adhesion molecules
1356	Cl.g11507	-	KAF6213862.1 hypothetical protein GE061_011587 [Apolygus lucorum]	-
1357	Cl.g11508	Rootletin	KAF6213862.1 hypothetical protein GE061_011587 [Apolygus lucorum]	nuclear speck
1358	Cl.g1151	-	AQM56067.1 olfactory receptor, partial [Apolygus lucorum]	-
1359	Cl.g11510	-	KAF6199891.1 hypothetical protein [Apolygus lucorum]	-
1360	Cl.g11511	Alanine racemase 2 (Fragment)	KAF6200025.1 hypothetical protein [Apolygus lucorum]	-
1361	Cl.g11514	Lipase 8	KAF6212767.1 hypothetical protein GE061_010476 [Apolygus lucorum]	membrane
1362	Cl.g1152	-	KAF6207912.1 hypothetical protein [Apolygus lucorum]	oxidoreductase activity, acting on paired donors, with incorporation or reduction of molecular oxygen
1363	Cl.g11520	-	KAF6200427.1 hypothetical protein [Apolygus lucorum]	-
1364	Cl.g11521	-	KAF6200429.1 hypothetical protein [Apolygus lucorum]	-
1365	Cl.g11522	-	KAF6197336.1 hypothetical protein [Apolygus lucorum]	-
1366	Cl.g11523	diphthine methyl ester synthase	KAF6200430.1 hypothetical protein [Apolygus lucorum]	diphthine synthase activity
1367	Cl.g11524	Cyclin-dependent kinase 20	KAF6199942.1 hypothetical protein [Apolygus lucorum]	protein serine/threonine kinase activity
1368	Cl.g11525	-	KAF6200199.1 hypothetical protein [Apolygus lucorum]	membrane
1369	Cl.g11528	-	KAF6202361.1 hypothetical protein [Apolygus lucorum]	-
1370	Cl.g11529	Putative transcription factor hivep3 (Fragment)	KAF6213534.1 hypothetical protein GE061_011254 [Apolygus lucorum]	zinc ion binding
1371	Cl.g1153	Dipeptidase	KAF6207915.1 hypothetical protein [Apolygus lucorum]	metallodipeptidase activity
1372	Cl.g11530	hydroxymethylglutaryl-CoA lyase	KAF6213537.1 hypothetical protein GE061_011257 [Apolygus lucorum]	hydroxymethylglutaryl-CoA lyase activity
1373	Cl.g11531	-	KAF6213086.1 hypothetical protein GE061_010800 [Apolygus lucorum]	GPI anchor binding
1374	Cl.g11532	-	KAF6210107.1 hypothetical protein [Apolygus lucorum]	-
1375	Cl.g11533	Integrase catalytic domain-containing protein	XP_024216477.1 uncharacterized protein LOC106688468 [Halyomorpha halys]	nucleic acid binding
1376	Cl.g11534	Reverse transcriptase Ty1/copia-type domain-containing protein	KAF6203303.1 hypothetical protein [Apolygus lucorum]	DNA polymerase complex
1377	Cl.g11535	-	KAF6199805.1 hypothetical protein [Apolygus lucorum]	-
1378	Cl.g11536	-	KAF6214079.1 hypothetical protein GE061_011810 [Apolygus lucorum]	GPI anchor binding
1379	Cl.g11538	Retrovirus-related Pol polyprotein from transposon opus Protease	XP_054279123.1 uncharacterized protein K02A2.6-like [Macrosteles quadrilineatus]	DNA integration
1380	Cl.g11539	-	PSN43831.1 ATP-binding cassette sub-family F member 2 [Blattella germanica]	-
1381	Cl.g1154	MULE transposase domain-containing protein (Fragment)	XP_022166662.1 uncharacterized protein LOC111031144 [Myzus persicae]	membrane
1382	Cl.g11540	-	XP_014259895.1 uncharacterized protein LOC106672751 [Cimex lectularius]	-
1383	Cl.g11541	-	XP_014259895.1 uncharacterized protein LOC106672751 [Cimex lectularius]	-
1384	Cl.g11542	Retrovirus-related Pol polyprotein from transposon TNT 1-94 (Fragment)	CAB0014209.1 unnamed protein product, partial [Nesidiocoris tenuis]	DNA polymerase complex
1385	Cl.g11543	-	KAF6214077.1 hypothetical protein GE061_011808 [Apolygus lucorum]	-
1386	Cl.g11544	-	KAF6213740.1 hypothetical protein GE061_011462 [Apolygus lucorum]	-
1387	Cl.g11545	-	KAF6214076.1 hypothetical protein GE061_011807 [Apolygus lucorum]	-
1388	Cl.g11546	-	KAF6213226.1 hypothetical protein GE061_010943 [Apolygus lucorum]	-
1389	Cl.g11547	C3H1-type domain-containing protein	XP_014262101.1 N6-adenosine-methyltransferase catalytic subunit [Cimex lectularius]	-
1390	Cl.g11548	N6-adenosine-methyltransferase subunit METTL3	KAF6213226.1 hypothetical protein GE061_010943 [Apolygus lucorum]	macromolecule methylation
1391	Cl.g11549	Heat shock 70 kDa protein cognate 2	KAF6213116.1 hypothetical protein GE061_010831 [Apolygus lucorum]	ATP-dependent protein folding chaperone
1392	Cl.g1155	-	-	membrane
1393	Cl.g11550	PiggyBac transposable element-derived protein domain-containing protein	KAF6205627.1 hypothetical protein [Apolygus lucorum]	-
1394	Cl.g11551	Transmembrane protein 135 N-terminal domain-containing protein	KAF6213114.1 hypothetical protein GE061_010829 [Apolygus lucorum]	membrane
1395	Cl.g11552	Heat shock protein 70	KAF6213116.1 hypothetical protein GE061_010831 [Apolygus lucorum]	ATP-dependent protein folding chaperone
1396	Cl.g11553	-	KAF6212825.1 hypothetical protein GE061_010534 [Apolygus lucorum]	-
1397	Cl.g11554	Heat shock protein 70	KAF6213116.1 hypothetical protein GE061_010831 [Apolygus lucorum]	ATP-dependent protein folding chaperone
1398	Cl.g11555	N6-adenine rna methylase	KAF6213226.1 hypothetical protein GE061_010943 [Apolygus lucorum]	mRNA (2'-O-methyladenosine-N6-)-methyltransferase activity
1399	Cl.g11556	-	KAF6214076.1 hypothetical protein GE061_011807 [Apolygus lucorum]	-
1400	Cl.g11557	-	KAF6214077.1 hypothetical protein GE061_011808 [Apolygus lucorum]	-
1401	Cl.g11558	MADF domain-containing protein	KAF7269012.1 hypothetical protein GWI33_017933 [Rhynchophorus ferrugineus]	DNA-templated transcription
1402	Cl.g1156	Golgin subfamily A member 5	-	-
1403	Cl.g11561	Odorant receptor	AXU25104.1 odorant receptor 13 [Cyrtorhinus lividipennis]	odorant binding
1404	Cl.g11562	-	KAF6210768.1 hypothetical protein [Apolygus lucorum]	-
1405	Cl.g11563	Putative bel12 ag transposon polyprotein (Fragment)	CAB0012357.1 unnamed protein product, partial [Nesidiocoris tenuis]	DNA polymerase complex
1406	Cl.g11564	Retrotransposon gag domain-containing protein	CAA9993205.1 unnamed protein product [Nesidiocoris tenuis]	-
1407	Cl.g11565	Zinc finger protein Noc	KAF6213255.1 hypothetical protein GE061_010973 [Apolygus lucorum]	-
1408	Cl.g11566	-	CAB0016191.1 unnamed protein product, partial [Nesidiocoris tenuis]	-
1409	Cl.g11567	Pyrroline-5-carboxylate reductase	KAF6213516.1 hypothetical protein GE061_011236 [Apolygus lucorum]	pyrroline-5-carboxylate reductase activity
1410	Cl.g11568	Pupal cuticle protein Edg-78E	KAF6214055.1 hypothetical protein GE061_011786 [Apolygus lucorum]	structural constituent of cuticle
1411	Cl.g11569	Pre-mRNA-processing factor 40 homolog A	KAF6213524.1 hypothetical protein GE061_011244 [Apolygus lucorum]	mRNA cis splicing, via spliceosome
1412	Cl.g1157	-	CAA9997945.1 unnamed protein product [Nesidiocoris tenuis]	-
1413	Cl.g11570	Putative complex i assembly factor timmdc1 mitochondrial (Fragment)	KAF6213540.1 hypothetical protein GE061_011260 [Apolygus lucorum]	membrane
1414	Cl.g11575	Lipid-binding serum glycoprotein N-terminal domain-containing protein	KAF6213240.1 hypothetical protein GE061_010957 [Apolygus lucorum]	translation elongation factor activity
1415	Cl.g11576	Cadherin domain-containing protein	QHB21494.1 venom cadherin 1 [Platymeris rhadamanthus]	homophilic cell adhesion via plasma membrane adhesion molecules
1416	Cl.g11577	26S proteasome regulatory subunit 6A-B	KAF6213243.1 hypothetical protein GE061_010960 [Apolygus lucorum]	proteasome complex
1417	Cl.g11579	Cadherin domain-containing protein	CAB0018157.1 unnamed protein product [Nesidiocoris tenuis]	membrane
1418	Cl.g1158	-	KAF6207953.1 hypothetical protein [Apolygus lucorum]	-
1419	Cl.g11580	Ionotropic glutamate receptor C-terminal domain-containing protein	KAF6213246.1 hypothetical protein GE061_010964 [Apolygus lucorum]	membrane
1420	Cl.g11582	Zinc finger protein Elbow	XP_014256193.1 zinc finger protein Noc-like isoform X2 [Cimex lectularius]	-
1421	Cl.g11587	Zinc finger protein Noc	KAF6213255.1 hypothetical protein GE061_010973 [Apolygus lucorum]	-
1422	Cl.g11590	Putative alcohol dehydrogenase transcription factor myb/sant-like protein	XP_025192048.1 uncharacterized protein LOC112592252 [Melanaphis sacchari]	DNA-templated transcription
1423	Cl.g11591	-	XP_023244036.1 uncharacterized protein LOC111642011 [Centruroides sculpturatus]	-
1424	Cl.g11594	-	CAB0019908.1 unnamed protein product, partial [Nesidiocoris tenuis]	-
1425	Cl.g11596	Collagen alpha 1(XVIII) chain	KAF6202683.1 hypothetical protein [Apolygus lucorum]	collagen trimer
1426	Cl.g11599	-	KAF6203271.1 hypothetical protein [Apolygus lucorum]	-
1427	Cl.g116	-	XP_046688572.1 piggyBac transposable element-derived protein 3-like [Homalodisca vitripennis]	-
1428	Cl.g11600	Galactokinase (Fragment)	KAF6213917.1 hypothetical protein GE061_011643 [Apolygus lucorum]	galactokinase activity
1429	Cl.g11601	-	KAF6204487.1 hypothetical protein [Apolygus lucorum]	-
1430	Cl.g11602	-	KAF6217028.1 hypothetical protein GE061_001381 [Apolygus lucorum]	oxidoreductase activity, acting on paired donors, with incorporation or reduction of molecular oxygen
1431	Cl.g11604	Homeobox domain-containing protein	KAF6200325.1 hypothetical protein [Apolygus lucorum]	nucleus
1432	Cl.g11605	-	KAF6200325.1 hypothetical protein [Apolygus lucorum]	-
1433	Cl.g11606	-	KAF6209819.1 hypothetical protein [Apolygus lucorum]	-
1434	Cl.g11607	DDE Tnp4 domain-containing protein	XP_032690384.1 putative nuclease HARBI1 [Odontomachus brunneus]	metal ion binding
1435	Cl.g11609	CD80-like immunoglobulin C2-set domain-containing protein	KAF6213919.1 hypothetical protein GE061_011645 [Apolygus lucorum]	-
1436	Cl.g1161	Integrase catalytic domain-containing protein	KAH0814551.1 hypothetical protein GEV33_008240 [Tenebrio molitor]	DNA polymerase complex
1437	Cl.g11610	Phosphotransferase	KAF6208603.1 hypothetical protein [Apolygus lucorum]	intracellular glucose homeostasis
1438	Cl.g11611	-	KAF6213919.1 hypothetical protein GE061_011645 [Apolygus lucorum]	-
1439	Cl.g11612	JmjC domain-containing histone demethylation protein 1	KAF6212928.1 hypothetical protein GE061_010640 [Apolygus lucorum]	dioxygenase activity
1440	Cl.g11613	Nucleolar pre-ribosomal-associated protein 1 N-terminal domain-containing protein	KAF6212925.1 hypothetical protein GE061_010637, partial [Apolygus lucorum]	-
1441	Cl.g11614	-	KAF6212924.1 hypothetical protein GE061_010636, partial [Apolygus lucorum]	-
1442	Cl.g11615	CCR4-NOT transcription complex subunit 11	KAF6212876.1 hypothetical protein GE061_010586 [Apolygus lucorum]	CCR4-NOT complex
1443	Cl.g11616	Protein-cysteine N-palmitoyltransferase Rasp	KAF6213975.1 hypothetical protein GE061_011704 [Apolygus lucorum]	organic substance metabolic process
1444	Cl.g11617	Glyoxylate reductase/hydroxypyruvate reductase	KAF6213400.1 hypothetical protein GE061_011119 [Apolygus lucorum]	NAD binding
1445	Cl.g11618	-	KAF6213384.1 hypothetical protein GE061_011103 [Apolygus lucorum]	-
1446	Cl.g11619	-	KAF6199300.1 hypothetical protein [Apolygus lucorum]	-
1447	Cl.g11620	Gustatory receptor	KAF6199252.1 hypothetical protein [Apolygus lucorum]	cilium
1448	Cl.g11622	Cingulin-like protein 1 (Fragment)	XP_024084334.1 uncharacterized protein LOC106670540 [Cimex lectularius]	-
1449	Cl.g11623	Prolyl 4-hydroxylase alpha-subunit N-terminal domain-containing protein	KAF6199484.1 hypothetical protein [Apolygus lucorum]	-
1450	Cl.g11624	Polyprenol reductase	KAF6199302.1 hypothetical protein [Apolygus lucorum]	polyprenol reductase activity
1451	Cl.g11625	Caseinolytic peptidase B protein homolog	KAF6199244.1 hypothetical protein [Apolygus lucorum]	ATP hydrolysis activity
1452	Cl.g11626	Guanine nucleotide-binding protein subunit gamma	XP_011257951.2 guanine nucleotide-binding protein subunit gamma-e [Camponotus floridanus]	G-protein beta-subunit binding
1453	Cl.g11628	Secretory carrier-associated membrane protein	KAF6199389.1 hypothetical protein [Apolygus lucorum]	protein transport
1454	Cl.g11629	RalBP1-associated Eps domain-containing protein 1	KAF6199388.1 hypothetical protein [Apolygus lucorum]	calcium ion binding
1455	Cl.g1163	Sphingomyelin phosphodiesterase C-terminal domain-containing protein	CAB0014726.1 unnamed protein product [Nesidiocoris tenuis]	extracellular region
1456	Cl.g11630	-	KAF6199390.1 hypothetical protein [Apolygus lucorum]	-
1457	Cl.g11631	-	KAF6213444.1 hypothetical protein GE061_011163 [Apolygus lucorum]	-
1458	Cl.g11632	Centrosomal protein of 19 kDa	KAF6213442.1 hypothetical protein GE061_011161 [Apolygus lucorum]	-
1459	Cl.g11634	Centrosomal protein of 19 kDa	KAF6213442.1 hypothetical protein GE061_011161 [Apolygus lucorum]	-
1460	Cl.g11635	-	KAF6213444.1 hypothetical protein GE061_011163 [Apolygus lucorum]	-
1461	Cl.g11636	Immunoglobulin superfamily member	XP_024081718.1 uncharacterized protein LOC106660788 [Cimex lectularius]	membrane
1462	Cl.g11638	-	KAF6213449.1 hypothetical protein GE061_011168 [Apolygus lucorum]	-
1463	Cl.g11640	vesicle-fusing ATPase	KAF6213451.1 hypothetical protein GE061_011170 [Apolygus lucorum]	ATP hydrolysis activity
1464	Cl.g11641	-	KAF6213452.1 hypothetical protein GE061_011171 [Apolygus lucorum]	-
1465	Cl.g11642	-	KAF6213453.1 hypothetical protein GE061_011172 [Apolygus lucorum]	-
1466	Cl.g11645	MD-2-related lipid-recognition domain-containing protein	KAF6213455.1 hypothetical protein GE061_011174 [Apolygus lucorum]	-
1467	Cl.g11646	Stimulator of interferon genes protein	KAF6213356.1 hypothetical protein GE061_011075 [Apolygus lucorum]	positive regulation of type I interferon production
1468	Cl.g11647	Sodium/potassium-transporting ATPase subunit beta-1-interacting protein	KAF6213167.1 hypothetical protein GE061_010882 [Apolygus lucorum]	regulation of sodium ion transport
1469	Cl.g11648	Putative aspartyl beta-hydroxylase	XP_014256083.1 aspartyl/asparaginyl beta-hydroxylase isoform X1 [Cimex lectularius]	peptidyl-aspartic acid 3-dioxygenase activity
1470	Cl.g11649	Ionotropic glutamate receptor C-terminal domain-containing protein	APZ81412.1 ionotropic receptor 21a [Adelphocoris lineolatus]	ligand-gated monoatomic ion channel activity
1471	Cl.g1165	Sphingomyelinase phosphodiesterase C-like	KAF6207953.1 hypothetical protein [Apolygus lucorum]	-
1472	Cl.g11650	MOB kinase activator-like 1	KAF6213171.1 hypothetical protein GE061_010886 [Apolygus lucorum]	kinase activity
1473	Cl.g11651	Thiamine transporter SLC35F3	XP_014252840.1 putative thiamine transporter SLC35F3 [Cimex lectularius]	transmembrane transporter activity
1474	Cl.g11652	-	KAF6213172.1 hypothetical protein GE061_010888 [Apolygus lucorum]	-
1475	Cl.g11653	DNA damage-binding protein 2	KAF6214103.1 hypothetical protein GE061_011834 [Apolygus lucorum]	Cul4-RING E3 ubiquitin ligase complex
1476	Cl.g11654	Ras-related GTP-binding protein D	KAF6213173.1 hypothetical protein GE061_010889 [Apolygus lucorum]	GTP binding
1477	Cl.g11655	Ribosomal RNA-processing protein 7	KAF6213174.1 hypothetical protein GE061_010890 [Apolygus lucorum]	nucleic acid binding
1478	Cl.g11656	C2H2-type domain-containing protein	KAF6213175.1 hypothetical protein GE061_010891 [Apolygus lucorum]	-
1479	Cl.g11658	Tetraspanin-5 isoform X1	KAF6213176.1 hypothetical protein GE061_010892 [Apolygus lucorum]	membrane
1480	Cl.g11659	Putative transcriptional repressor eed/esc/fie	KAF6213177.1 hypothetical protein GE061_010893 [Apolygus lucorum]	ESC/E(Z) complex
1481	Cl.g1166	-	KAF6207952.1 hypothetical protein [Apolygus lucorum]	-
1482	Cl.g11660	Putative serine/threonine-protein kinase pats1	KAF6213178.1 hypothetical protein GE061_010894 [Apolygus lucorum]	kinase activity
1483	Cl.g11661	Tailless (Fragment)	KAF6212781.1 hypothetical protein GE061_010490 [Apolygus lucorum]	sequence-specific DNA binding
1484	Cl.g11662	-	KAF6212780.1 hypothetical protein GE061_010489 [Apolygus lucorum]	-
1485	Cl.g11664	-	KAF6197918.1 hypothetical protein [Apolygus lucorum]	-
1486	Cl.g11665	Gustatory receptor	AXU25113.1 gustatory receptor 1 [Cyrtorhinus lividipennis]	sensory perception of taste
1487	Cl.g11666	NADH dehydrogenase [ubiquinone] 1 beta subcomplex subunit 5, mitochondrial	KAF6214067.1 hypothetical protein GE061_011798 [Apolygus lucorum]	mitochondrion
1488	Cl.g11667	DNA-directed DNA polymerase	CAA9999811.1 unnamed protein product [Nesidiocoris tenuis]	gamma DNA polymerase complex
1489	Cl.g11669	Cytochrome P450 family 4 subfamily V member 2	AUX13053.1 cytochrome P450 monooxygenase CYP4EM8 [Apolygus lucorum]	oxidoreductase activity, acting on paired donors, with incorporation or reduction of molecular oxygen
1490	Cl.g11670	Cytochrome P450 family 4 subfamily V member 2	AUX13053.1 cytochrome P450 monooxygenase CYP4EM8 [Apolygus lucorum]	oxidoreductase activity, acting on paired donors, with incorporation or reduction of molecular oxygen
1491	Cl.g11671	Glyoxylate reductase/hydroxypyruvate reductase	KAF6213400.1 hypothetical protein GE061_011119 [Apolygus lucorum]	NAD binding
1492	Cl.g11672	tRNA-yW synthesizing protein 5	KAF6213292.1 hypothetical protein GE061_011010 [Apolygus lucorum]	tRNAPhe (7-(3-amino-3-carboxypropyl)wyosine37-C2)-hydroxylase activity
1493	Cl.g11674	Tigger transposable element-derived protein 7-like	KAJ8953127.1 hypothetical protein NQ318_017154 [Aromia moschata]	nucleic acid binding
1494	Cl.g11676	polynucleotide adenylyltransferase	KAF6213856.1 hypothetical protein GE061_011580 [Apolygus lucorum]	poly(A) RNA polymerase activity
1495	Cl.g11677	Neprilysin-4 isoform X2	CAB0016858.1 unnamed protein product [Nesidiocoris tenuis]	metalloendopeptidase activity
1496	Cl.g11678	phosphatidate phosphatase	KAF6213009.1 hypothetical protein GE061_010723 [Apolygus lucorum]	phosphatidate phosphatase activity
1497	Cl.g11679	NADPH-dependent diflavin oxidoreductase 1	KAF6213266.1 hypothetical protein GE061_010984 [Apolygus lucorum]	NADPH-hemoprotein reductase activity
1498	Cl.g11680	SLIT and NTRK-like protein 5	KAF6213498.1 hypothetical protein GE061_011218 [Apolygus lucorum]	membrane
1499	Cl.g11681	THO complex subunit 1	KAF6214057.1 hypothetical protein GE061_011788 [Apolygus lucorum]	response to external stimulus
1500	Cl.g11682	EF-hand domain-containing protein D2 homolog	XP_014246785.1 EF-hand domain-containing protein D2 homolog [Cimex lectularius]	calcium ion binding
1501	Cl.g11683	Inactive pancreatic lipase-related protein 1	KAF6210751.1 hypothetical protein [Apolygus lucorum]	lipase activity
1502	Cl.g11684	Fatty acid desaturase domain-containing protein	KAF6213357.1 hypothetical protein GE061_011076 [Apolygus lucorum]	oxidoreductase activity, acting on paired donors, with oxidation of a pair of donors resulting in the reduction of molecular oxygen to two molecules of water
1503	Cl.g11685	Glucosidase 2 subunit beta	KAF6213923.1 hypothetical protein GE061_011649 [Apolygus lucorum]	membrane
1504	Cl.g11686	-	KAF6213922.1 hypothetical protein GE061_011648 [Apolygus lucorum]	-
1505	Cl.g11687	UMP-CMP kinase	KAF6214071.1 hypothetical protein GE061_011802 [Apolygus lucorum]	cytidylate kinase activity
1506	Cl.g11688	-	KAF6214074.1 hypothetical protein GE061_011805 [Apolygus lucorum]	-
1507	Cl.g11689	phenylalanine--tRNA ligase	CAB0001250.1 unnamed protein product [Nesidiocoris tenuis]	phenylalanine-tRNA ligase activity
1508	Cl.g1169	HEAT repeat-containing protein 6	CAB0001970.1 unnamed protein product [Nesidiocoris tenuis]	-
1509	Cl.g11690	FUN14 domain-containing protein 1	XP_014246684.1 FUN14 domain-containing protein 1A-like isoform X3 [Cimex lectularius]	mitochondrial outer membrane
1510	Cl.g11691	Zinc finger protein 605	KAF6197789.1 hypothetical protein [Apolygus lucorum]	-
1511	Cl.g11692	Deneddylase BPLF1 (Fragment)	KAF6213556.1 hypothetical protein GE061_011276 [Apolygus lucorum]	membrane
1512	Cl.g11693	Activator of basal transcription 1	KAF6213094.1 hypothetical protein GE061_010809 [Apolygus lucorum]	nucleolus
1513	Cl.g11694	CCR4-NOT transcription complex subunit 6-like isoform X2	KAF6213844.1 hypothetical protein GE061_011568 [Apolygus lucorum]	catalytic activity
1514	Cl.g11697	-	KAF6213844.1 hypothetical protein GE061_011568 [Apolygus lucorum]	catalytic activity
1515	Cl.g1170	DNA-directed RNA polymerase III subunit RPC3	KAF6208472.1 hypothetical protein [Apolygus lucorum]	RNA polymerase III complex
1516	Cl.g11701	Odorant receptor	QQL94664.1 olfactory receptor 10 [Adelphocoris lineolatus]	odorant binding
1517	Cl.g11702	Attacin C-terminal domain-containing protein	-	membrane
1518	Cl.g11703	DDE Tnp4 domain-containing protein	XP_045104998.1 protein ALP1-like [Portunus trituberculatus]	metal ion binding
1519	Cl.g11705	-	KAF6201021.1 hypothetical protein [Apolygus lucorum]	-
1520	Cl.g11706	Zinc metalloprotease zmpB (Fragment)	KAF6213845.1 hypothetical protein GE061_011569 [Apolygus lucorum]	metallopeptidase activity
1521	Cl.g11707	-	KAF6202169.1 hypothetical protein [Apolygus lucorum]	-
1522	Cl.g11708	GMPS ATP-PPase domain-containing protein (Fragment)	KAF6214702.1 hypothetical protein GE061_009445 [Apolygus lucorum]	GMP synthase activity
1523	Cl.g11709	-	KAF6212876.1 hypothetical protein GE061_010586 [Apolygus lucorum]	-
1524	Cl.g1171	CYC protein (Fragment)	CAA9996813.1 unnamed protein product [Nesidiocoris tenuis]	mitochondrial intermembrane space
1525	Cl.g11710	Sodium-coupled monocarboxylate transporter 1	KAF6198696.1 hypothetical protein [Apolygus lucorum]	transmembrane transporter activity
1526	Cl.g11711	Sodium-coupled monocarboxylate transporter 1	KAF6198696.1 hypothetical protein [Apolygus lucorum]	transmembrane transporter activity
1527	Cl.g11712	Reverse transcriptase domain-containing protein	KAF6211782.1 hypothetical protein GE061_012297 [Apolygus lucorum]	DNA biosynthetic process
1528	Cl.g11713	-	KAF6215760.1 hypothetical protein GE061_000093 [Apolygus lucorum]	-
1529	Cl.g11714	-	KAF6209141.1 hypothetical protein [Apolygus lucorum]	-
1530	Cl.g11715	Atonal	KAF6212887.1 hypothetical protein GE061_010597 [Apolygus lucorum]	protein dimerization activity
1531	Cl.g11716	Estradiol 17-beta-dehydrogenase 12	CAB0012460.1 unnamed protein product [Nesidiocoris tenuis]	oxidoreductase activity
1532	Cl.g11717	Estradiol 17-beta-dehydrogenase 12	CAB0012460.1 unnamed protein product [Nesidiocoris tenuis]	oxidoreductase activity
1533	Cl.g11718	tRNA modification GTPase MnmE	KAF6212886.1 hypothetical protein GE061_010596 [Apolygus lucorum]	membrane
1534	Cl.g11719	RUN and FYVE domain-containing protein 2	KAF6213526.1 hypothetical protein GE061_011246 [Apolygus lucorum]	metal ion binding
1535	Cl.g1172	DNA-directed RNA polymerase subunit beta	CAH1407605.1 unnamed protein product [Nezara viridula]	ribonucleoside binding
1536	Cl.g11720	-	KAF6213526.1 hypothetical protein GE061_011246 [Apolygus lucorum]	-
1537	Cl.g11721	RUN domain-containing protein (Fragment)	CAB0008658.1 unnamed protein product [Nesidiocoris tenuis]	cellular anatomical entity
1538	Cl.g11722	RUN and FYVE domain-containing protein 2	KAF6213526.1 hypothetical protein GE061_011246 [Apolygus lucorum]	metal ion binding
1539	Cl.g11723	GHMP kinase N-terminal domain-containing protein	CAB0008657.1 unnamed protein product [Nesidiocoris tenuis]	mevalonate kinase activity
1540	Cl.g11724	Mevalonate kinase	KAF6213527.1 hypothetical protein GE061_011247 [Apolygus lucorum]	mevalonate kinase activity
1541	Cl.g11725	Pickpocket	KAF6213528.1 hypothetical protein GE061_011248 [Apolygus lucorum]	sodium channel activity
1542	Cl.g11726	Pickpocket	XP_054265886.1 sodium channel protein Nach-like [Macrosteles quadrilineatus]	sodium channel activity
1543	Cl.g11727	Exocyst complex component 3	CAB0008656.1 unnamed protein product [Nesidiocoris tenuis]	exocyst
1544	Cl.g11728	Tumor protein D54	XP_014287719.1 tumor protein D54 isoform X2 [Halyomorpha halys]	cellular anatomical entity
1545	Cl.g11729	F-box only protein 5	KAF6213530.1 hypothetical protein GE061_011250 [Apolygus lucorum]	negative regulation of meiotic nuclear division
1546	Cl.g1173	DNA-directed RNA polymerase	KAF6208467.1 hypothetical protein [Apolygus lucorum]	ribonucleoside binding
1547	Cl.g11730	Sphingomyelin phosphodiesterase	KAF6213531.1 hypothetical protein GE061_011251 [Apolygus lucorum]	sphingomyelin phosphodiesterase activity
1548	Cl.g11731	Putative peroxisomal acyl-coenzyme A oxidase 1 (Fragment)	KAF6213426.1 hypothetical protein GE061_011145 [Apolygus lucorum]	acyl-CoA oxidase activity
1549	Cl.g11732	-	KAF6213426.1 hypothetical protein GE061_011145 [Apolygus lucorum]	-
1550	Cl.g11733	NADH dehydrogenase [ubiquinone] 1 alpha subcomplex subunit 1	KAF6213539.1 hypothetical protein GE061_011259 [Apolygus lucorum]	respirasome
1551	Cl.g11734	Trichohyalin isoform X6	KAF6213538.1 hypothetical protein GE061_011258 [Apolygus lucorum]	regulation of autophagy
1552	Cl.g11735	Pre-mRNA-processing factor 40 homolog A	KAF6213524.1 hypothetical protein GE061_011244 [Apolygus lucorum]	mRNA cis splicing, via spliceosome
1553	Cl.g11736	Putative complex i assembly factor timmdc1 mitochondrial (Fragment)	KAF6213540.1 hypothetical protein GE061_011260 [Apolygus lucorum]	membrane
1554	Cl.g11737	-	XP_011049408.1 PREDICTED: 60S ribosomal protein L23 [Acromyrmex echinatior]	-
1555	Cl.g11739	HECT-type E3 ubiquitin transferase	CAB0010504.1 unnamed protein product [Nesidiocoris tenuis]	ubiquitin protein ligase activity
1556	Cl.g1174	Eukaryotic translation initiation factor 4C	KAF6208466.1 hypothetical protein [Apolygus lucorum]	translation initiation factor activity
1557	Cl.g11740	Dihydrolipoyllysine-residue succinyltransferase component of 2-oxoglutarate dehydrogenase complex, mitochondrial	KAF6203974.1 hypothetical protein [Apolygus lucorum]	S-succinyltransferase activity
1558	Cl.g11741	Mitochondrial import inner membrane translocase subunit TIM50	KAF6203975.1 hypothetical protein [Apolygus lucorum]	TIM23 mitochondrial import inner membrane translocase complex
1559	Cl.g11742	Histone H2A/H2B/H3 domain-containing protein	XP_015608723.1 histone H2B-like isoform X2 [Cephus cinctus]	nucleosome
1560	Cl.g11743	Pancreatic lipase-related protein 2	AOH73341.1 lipase 12 [Lygus lineolaris]	lipase activity
1561	Cl.g11744	Endonuclease-reverse transcriptase (Fragment)	KAF6198774.1 hypothetical protein [Apolygus lucorum]	RNA-directed DNA polymerase activity
1562	Cl.g11745	Type VII secretion system protein EssD-like domain-containing protein	KAF6211117.1 hypothetical protein [Apolygus lucorum]	-
1563	Cl.g11746	-	KAI5735789.1 hypothetical protein M8J77_022600 [Diaphorina citri]	-
1564	Cl.g11747	General transcription factor II-I repeat domain-containing protein 2	CAH1114799.1 unnamed protein product [Psylliodes chrysocephala]	-
1565	Cl.g11748	Nuclease HARBI1	XP_032690384.1 putative nuclease HARBI1 [Odontomachus brunneus]	metal ion binding
1566	Cl.g11749	Endonuclease	KAF6214066.1 hypothetical protein GE061_011797 [Apolygus lucorum]	endonuclease activity
1567	Cl.g11750	-	KAF6213778.1 hypothetical protein GE061_011500 [Apolygus lucorum]	-
1568	Cl.g11753	Ribonuclease H-like domain, reverse transcriptase, RNA-dependent DNA polymerase (Fragment)	KMQ81386.1 cysteine-rich rlk, partial [Lasius niger]	RNA-directed DNA polymerase activity
1569	Cl.g11754	Secreted RxLR effector protein 161-like	CAB0004503.1 unnamed protein product, partial [Nesidiocoris tenuis]	-
1570	Cl.g11755	-	KAF6213777.1 hypothetical protein GE061_011499 [Apolygus lucorum]	-
1571	Cl.g11756	Sperm-associated antigen 6	KAF6213779.1 hypothetical protein GE061_011501 [Apolygus lucorum]	-
1572	Cl.g11758	Sperm-associated antigen 6	KAF6213779.1 hypothetical protein GE061_011501 [Apolygus lucorum]	cilium
1573	Cl.g11759	1-alkyl-2-acetylglycerophosphocholine esterase	KAF6213264.1 hypothetical protein GE061_010982 [Apolygus lucorum]	1-alkyl-2-acetylglycerophosphocholine esterase activity
1574	Cl.g1176	sphingolipid 4-desaturase	KAF6207706.1 hypothetical protein [Apolygus lucorum]	sphingolipid delta-4 desaturase activity
1575	Cl.g11760	Facilitated trehalose transporter Tret1 (Fragment)	CAB0015553.1 unnamed protein product [Nesidiocoris tenuis]	transmembrane transporter activity
1576	Cl.g11761	Zinc finger FYVE domain-containing protein 19	CAB0013238.1 unnamed protein product [Nesidiocoris tenuis]	-
1577	Cl.g11762	Heterogeneous nuclear ribonucleoprotein H	XP_014253054.1 heterogeneous nuclear ribonucleoprotein H2 [Cimex lectularius]	RNA binding
1578	Cl.g11763	Small EDRK-rich factor-like N-terminal domain-containing protein	XP_014246790.1 zinc finger protein 706-like isoform X2 [Cimex lectularius]	nucleus
1579	Cl.g11764	mannose-6-phosphate isomerase	XP_014239367.1 mannose-6-phosphate isomerase [Cimex lectularius]	mannose-6-phosphate isomerase activity
1580	Cl.g11765	Beta-1,4-N-acetylgalactosaminyltransferase	XP_014252790.1 beta-1,4-N-acetylgalactosaminyltransferase bre-4-like [Cimex lectularius]	glycosyltransferase activity
1581	Cl.g11766	WD repeat domain-containing protein 83	KAF6212938.1 hypothetical protein GE061_010651 [Apolygus lucorum]	catalytic step 2 spliceosome
1582	Cl.g11767	Receptor-binding cancer antigen expressed on SiSo cells	XP_014270917.1 uncharacterized protein LOC106677472 [Halyomorpha halys]	-
1583	Cl.g11768	Small ribosomal subunit protein mS40	KAF6213835.1 hypothetical protein GE061_011557 [Apolygus lucorum]	mitochondrial translation
1584	Cl.g11769	Pyridine nucleotide-disulfide oxidoreductase domain-containing protein 1	KAF6213834.1 hypothetical protein GE061_011556 [Apolygus lucorum]	flavin adenine dinucleotide binding
1585	Cl.g1177	CYC protein (Fragment)	CAA9996813.1 unnamed protein product [Nesidiocoris tenuis]	mitochondrial intermembrane space
1586	Cl.g11770	Pyridine nucleotide-disulfide oxidoreductase domain-containing protein 1	CAB0004070.1 unnamed protein product [Nesidiocoris tenuis]	flavin adenine dinucleotide binding
1587	Cl.g11771	Tripeptidyl-peptidase 2	KAF6213095.1 hypothetical protein GE061_010810 [Apolygus lucorum]	tripeptidyl-peptidase activity
1588	Cl.g11772	-	XP_046959600.1 E3 SUMO-protein ligase ZBED1-like [Vanessa cardui]	-
1589	Cl.g11773	-	WP_071223928.1 histone H4 [Gluconobacter cerinus]	nucleosome
1590	Cl.g11774	Histone H2A/H2B/H3 domain-containing protein	XP_002422651.1 histone H2B.3, putative [Pediculus humanus corporis]	nucleosome
1591	Cl.g11775	Histone H2A/H2B/H3 domain-containing protein	NP_001005464.1 histone H3.2 [Homo sapiens]	nucleosome
1592	Cl.g11776	-	KAF6197497.1 hypothetical protein [Apolygus lucorum]	nucleosome
1593	Cl.g11777	Hydroxyacyl-coenzyme A dehydrogenase, mitochondrial	KAF6213505.1 hypothetical protein GE061_011225 [Apolygus lucorum]	NAD+ binding
1594	Cl.g11778	Low density lipoprotein receptor adapter protein 1	KAF6200361.1 hypothetical protein [Apolygus lucorum]	localization
1595	Cl.g11779	Lipase domain-containing protein	KAF6200362.1 hypothetical protein [Apolygus lucorum]	-
1596	Cl.g1178	DNA-directed RNA polymerase III subunit RPC3	KAF6208472.1 hypothetical protein [Apolygus lucorum]	RNA polymerase III complex
1597	Cl.g11780	-	CAB0007620.1 unnamed protein product [Nesidiocoris tenuis]	-
1598	Cl.g11781	Fanconi anemia group D2 protein (Fragment)	KAF6214114.1 hypothetical protein GE061_011845 [Apolygus lucorum]	DNA repair
1599	Cl.g11782	Trafficking protein particle complex subunit	CAB0010432.1 unnamed protein product [Nesidiocoris tenuis]	TRAPP complex
1600	Cl.g11783	Glutaredoxin domain-containing protein	KAF6198354.1 hypothetical protein [Apolygus lucorum]	neural crest cell migration involved in heart formation
1601	Cl.g11786	Reverse transcriptase domain-containing protein	CAB0015928.1 unnamed protein product, partial [Nesidiocoris tenuis]	RNA-directed DNA polymerase activity
1602	Cl.g11787	-	KAF6215760.1 hypothetical protein GE061_000093 [Apolygus lucorum]	-
1603	Cl.g1179	Transgelin	KAF6208476.1 hypothetical protein [Apolygus lucorum]	actomyosin structure organization
1604	Cl.g11792	Tyrosine-protein phosphatase non-receptor type 21 (Fragment)	KAF6212873.1 hypothetical protein GE061_010583 [Apolygus lucorum]	animal organ morphogenesis
1605	Cl.g11794	-	XP_047505859.1 uncharacterized protein LOC125049955 [Pieris napi]	-
1606	Cl.g11797	-	KAF6213742.1 hypothetical protein GE061_011464 [Apolygus lucorum]	-
1607	Cl.g1180	HEAT repeat-containing protein 6	CAB0001970.1 unnamed protein product [Nesidiocoris tenuis]	-
1608	Cl.g11800	RNA-directed DNA polymerase	CAB0015814.1 unnamed protein product [Nesidiocoris tenuis]	DNA polymerase complex
1609	Cl.g11801	-	KAF6209425.1 hypothetical protein [Apolygus lucorum]	-
1610	Cl.g11802	Tigger transposable element-derived protein 2-like (Fragment)	KAF6216436.1 hypothetical protein GE061_000778 [Apolygus lucorum]	nucleic acid binding
1611	Cl.g11803	-	XP_039276148.1 uncharacterized protein LOC120349696 [Nilaparvata lugens]	-
1612	Cl.g11804	RNA-directed DNA polymerase	KMQ91095.1 blastopia polyprotein [Lasius niger]	DNA polymerase complex
1613	Cl.g11805	Solute carrier family 22 member 15	KAF0748323.1 Uncharacterized protein FWK35_00018137 [Aphis craccivora]	-
1614	Cl.g11806	-	XP_043503857.1 uncharacterized protein LOC122525241 [Polistes fuscatus]	-
1615	Cl.g11809	-	KAF6208886.1 hypothetical protein [Apolygus lucorum]	-
1616	Cl.g1181	Myophilin	KAF6208475.1 hypothetical protein [Apolygus lucorum]	actomyosin structure organization
1617	Cl.g11810	Reverse transcriptase domain-containing protein	PZC73461.1 hypothetical protein B5X24_HaOG209514 [Helicoverpa armigera]	-
1618	Cl.g11813	-	KAJ2947350.1 hypothetical protein O0L34_g17078 [Tuta absoluta]	-
1619	Cl.g11816	DUF659 domain-containing protein (Fragment)	XP_054256901.1 uncharacterized protein LOC128981932 [Macrosteles quadrilineatus]	-
1620	Cl.g11817	-	XP_039296343.1 piggyBac transposable element-derived protein 4-like [Nilaparvata lugens]	-
1621	Cl.g11818	HTH CENPB-type domain-containing protein (Fragment)	KAI5695687.1 hypothetical protein M8J75_001920 [Diaphorina citri]	DNA binding
1622	Cl.g11819	-	CAH1171203.1 unnamed protein product [Phaedon cochleariae]	-
1623	Cl.g1182	Sestrin	KAF6208477.1 hypothetical protein [Apolygus lucorum]	regulation of response to reactive oxygen species
1624	Cl.g11821	Ectonucleotide pyrophosphatase/phosphodiesterase family member 5	KAF6208705.1 hypothetical protein [Apolygus lucorum]	membrane
1625	Cl.g11823	MADF domain-containing protein	KZC06772.1 hypothetical protein WN55_07545 [Dufourea novaeangliae]	DNA-templated transcription
1626	Cl.g11824	PiggyBac transposable element-derived protein domain-containing protein	XP_050293588.1 uncharacterized protein LOC126734107 [Anthonomus grandis grandis]	-
1627	Cl.g11825	-	KAJ4438359.1 hypothetical protein ANN_14301 [Periplaneta americana]	-
1628	Cl.g11828	-	CAG9565585.1 unnamed protein product [Danaus chrysippus]	-
1629	Cl.g11829	PiggyBac transposable element-derived protein domain-containing protein	XP_024220084.1 piggyBac transposable element-derived protein 4-like [Halyomorpha halys]	dynactin complex
1630	Cl.g1183	p53 DNA-binding domain-containing protein	KAF6208480.1 hypothetical protein [Apolygus lucorum]	apoptotic process
1631	Cl.g11830	Integrase catalytic domain-containing protein	VEN63849.1 unnamed protein product [Callosobruchus maculatus]	-
1632	Cl.g11831	-	KAF6214742.1 hypothetical protein GE061_009485 [Apolygus lucorum]	-
1633	Cl.g11832	DUF4780 domain-containing protein (Fragment)	KAF6197329.1 hypothetical protein [Apolygus lucorum]	-
1634	Cl.g11836	PAT complex subunit CCDC47	KAF6208494.1 hypothetical protein [Apolygus lucorum]	endoplasmic reticulum calcium ion homeostasis
1635	Cl.g11837	RNA-binding protein 24 isoform X2	KAF6212955.1 hypothetical protein GE061_010668 [Apolygus lucorum]	RNA binding
1636	Cl.g11838	GRIP domain-containing protein	KAF6212954.1 hypothetical protein GE061_010667 [Apolygus lucorum]	membrane
1637	Cl.g1184	Protein with signal anchor	KAF6208481.1 hypothetical protein [Apolygus lucorum]	membrane
1638	Cl.g11840	Zinc finger BED domain-containing protein 1-like	XP_013185092.1 PREDICTED: zinc finger BED domain-containing protein 4-like isoform X2 [Amyelois transitella]	protein dimerization activity
1639	Cl.g11841	Voltage-dependent calcium channel subunit alpha-2/delta-3 isoform X2	KAF6215951.1 hypothetical protein GE061_000288 [Apolygus lucorum]	calcium channel activity
1640	Cl.g11842	Circadian clock-controlled protein	KAF6215952.1 hypothetical protein GE061_000289 [Apolygus lucorum]	-
1641	Cl.g11843	Pancreas transcription factor 1 subunit alpha	KAF6215953.1 hypothetical protein GE061_000290 [Apolygus lucorum]	protein dimerization activity
1642	Cl.g11844	Peptidyl-prolyl cis-trans isomerase	KAF6217337.1 hypothetical protein GE061_001691 [Apolygus lucorum]	peptidyl-prolyl cis-trans isomerase activity
1643	Cl.g11845	Zasp-like motif domain-containing protein (Fragment)	KAF6216562.1 hypothetical protein GE061_000905 [Apolygus lucorum]	-
1644	Cl.g11846	Glucoside xylosyltransferase 1	KAF6216560.1 hypothetical protein GE061_000903 [Apolygus lucorum]	glycosyltransferase activity
1645	Cl.g11849	Small RNA binding exonuclease protection factor La	KAF6215576.1 hypothetical protein GE061_010332 [Apolygus lucorum]	RNA processing
1646	Cl.g11851	Cytosol aminopeptidase domain-containing protein	KAF6197616.1 hypothetical protein [Apolygus lucorum]	aminopeptidase activity
1647	Cl.g11852	-	KAF6215576.1 hypothetical protein GE061_010332 [Apolygus lucorum]	-
1648	Cl.g11855	Oxysterol-binding protein	CAA9997662.1 unnamed protein product, partial [Nesidiocoris tenuis]	lipid transport
1649	Cl.g11857	-	KAF6217293.1 hypothetical protein GE061_001647 [Apolygus lucorum]	-
1650	Cl.g11858	Putative extracellular protein sel-1	KAF6217291.1 hypothetical protein GE061_001645 [Apolygus lucorum]	membrane
1651	Cl.g11859	Lipase domain-containing protein	KAF6210284.1 hypothetical protein [Apolygus lucorum]	lipase activity
1652	Cl.g1186	Odorant receptor	AXU25101.1 odorant receptor 10 [Cyrtorhinus lividipennis]	odorant binding
1653	Cl.g11860	Ubiquitin-like protease family profile domain-containing protein	KAF6206236.1 hypothetical protein [Apolygus lucorum]	-
1654	Cl.g11862	-	KAF6210217.1 hypothetical protein [Apolygus lucorum]	-
1655	Cl.g11863	Integrase catalytic domain-containing protein (Fragment)	KAF6204770.1 hypothetical protein [Apolygus lucorum]	DNA integration
1656	Cl.g11864	Retrovirus-related Pol polyprotein from transposon 17.6 (Fragment)	KAF6210371.1 hypothetical protein [Apolygus lucorum]	DNA biosynthetic process
1657	Cl.g11865	Transposon Ty3-I Gag-Pol polyprotein	KAF6210371.1 hypothetical protein [Apolygus lucorum]	DNA biosynthetic process
1658	Cl.g11867	Reverse transcriptase domain-containing protein	CAB0004933.1 unnamed protein product, partial [Nesidiocoris tenuis]	DNA biosynthetic process
1659	Cl.g11868	-	KAF6215760.1 hypothetical protein GE061_000093 [Apolygus lucorum]	-
1660	Cl.g1187	Neural cell adhesion molecule 1 (Fragment)	XP_024080519.1 neural cell adhesion molecule 2-like [Cimex lectularius]	anatomical structure development
1661	Cl.g11871	Ig-like domain-containing protein	KAF6213066.1 hypothetical protein GE061_010780 [Apolygus lucorum]	-
1662	Cl.g11877	-	CAH7739036.1 unnamed protein product [Callosobruchus chinensis]	nucleus
1663	Cl.g11878	CCHC-type domain-containing protein	KAF6214049.1 hypothetical protein GE061_011779 [Apolygus lucorum]	zinc ion binding
1664	Cl.g1188	RING-type E3 ubiquitin transferase	KAF6207950.1 hypothetical protein [Apolygus lucorum]	ubiquitin ligase complex
1665	Cl.g11881	-	KAF6213066.1 hypothetical protein GE061_010780 [Apolygus lucorum]	-
1666	Cl.g11882	E3 ubiquitin-protein ligase CBL	KAF6215533.1 hypothetical protein GE061_010289 [Apolygus lucorum]	phosphotyrosine residue binding
1667	Cl.g11883	Protein UNC80 C-terminal domain-containing protein (Fragment)	KAF6215534.1 hypothetical protein GE061_010290 [Apolygus lucorum]	-
1668	Cl.g11884	Reverse transcriptase domain-containing protein	RWS08398.1 RNA-directed DNA polymerase from mobile element jockey-like protein, partial [Dinothrombium tinctorium]	-
1669	Cl.g11885	Reverse transcriptase domain-containing protein	RWS08398.1 RNA-directed DNA polymerase from mobile element jockey-like protein, partial [Dinothrombium tinctorium]	RNA-directed DNA polymerase activity
1670	Cl.g11886	-	KAF6213566.1 hypothetical protein GE061_011287 [Apolygus lucorum]	-
1671	Cl.g11889	Reverse transcriptase domain-containing protein (Fragment)	CAA9997226.1 unnamed protein product, partial [Nesidiocoris tenuis]	DNA biosynthetic process
1672	Cl.g1189	E3 ubiquitin-protein ligase HERC1	KAF6207949.1 hypothetical protein [Apolygus lucorum]	ubiquitin-protein transferase activity
1673	Cl.g11891	Phosphagen kinase N-terminal domain-containing protein	CAA9995288.1 unnamed protein product [Nesidiocoris tenuis]	creatine kinase activity
1674	Cl.g11893	-	CAB0018748.1 unnamed protein product [Nesidiocoris tenuis]	-
1675	Cl.g11894	Gooseberry	KAF6213823.1 hypothetical protein GE061_011545, partial [Apolygus lucorum]	DNA-binding transcription factor activity, RNA polymerase II-specific
1676	Cl.g11895	HIV Tat-specific factor 1-like protein	KAF6211689.1 hypothetical protein GE061_012203, partial [Apolygus lucorum]	nucleic acid binding
1677	Cl.g11896	DNA-directed RNA polymerase III subunit RPC4	KAF6211687.1 hypothetical protein GE061_012201 [Apolygus lucorum]	RNA polymerase III complex
1678	Cl.g11897	Putative vacuolar assembly/sorting protein did2	KAF6211686.1 hypothetical protein GE061_012200 [Apolygus lucorum]	vacuolar transport
1679	Cl.g11898	Protein downstream neighbor of son homolog	KAF6211685.1 hypothetical protein GE061_012199 [Apolygus lucorum]	nucleus
1680	Cl.g11899	Putative conserved secreted protein (Fragment)	XP_014247032.1 uncharacterized protein LOC106665249 [Cimex lectularius]	transferase activity
1681	Cl.g119	Retrovirus-related Pol polyprotein from transposon 297	KAF6212501.1 hypothetical protein GE061_013024 [Apolygus lucorum]	-
1682	Cl.g1190	Bhlhzip transcription factor max/bigmax	KAF6207476.1 hypothetical protein [Apolygus lucorum]	protein dimerization activity
1683	Cl.g11901	-	KAF6211844.1 hypothetical protein GE061_012360 [Apolygus lucorum]	-
1684	Cl.g11902	-	KAF6211844.1 hypothetical protein GE061_012360 [Apolygus lucorum]	-
1685	Cl.g11903	-	KAF6211845.1 hypothetical protein GE061_012361 [Apolygus lucorum]	-
1686	Cl.g11904	-	KAF6211848.1 hypothetical protein GE061_012364 [Apolygus lucorum]	-
1687	Cl.g11905	Interferon regulatory factor 2-binding protein 1 & 2 zinc finger domain-containing protein	KAF6211849.1 hypothetical protein GE061_012365 [Apolygus lucorum]	nucleus
1688	Cl.g11906	-	KAF6211964.1 hypothetical protein GE061_012481 [Apolygus lucorum]	-
1689	Cl.g11908	-	KAF6211852.1 hypothetical protein GE061_012368 [Apolygus lucorum]	-
1690	Cl.g11909	Inorganic pyrophosphatase (Fragment)	XP_039281385.1 uncharacterized protein LOC120350723 [Nilaparvata lugens]	-
1691	Cl.g1191	E3 ubiquitin-protein ligase RING2	KAF6207950.1 hypothetical protein [Apolygus lucorum]	ubiquitin ligase complex
1692	Cl.g11910	-	XP_039300578.1 uncharacterized protein LOC120355898, partial [Nilaparvata lugens]	-
1693	Cl.g11911	RNA-directed DNA polymerase from mobile element jockey (Fragment)	XP_039279151.1 uncharacterized protein LOC120350347 [Nilaparvata lugens]	RNA-directed DNA polymerase activity
1694	Cl.g11913	Gag-Pol polyprotein	CAA9994686.1 unnamed protein product, partial [Nesidiocoris tenuis]	DNA integration
1695	Cl.g11914	Transposon Ty3-I Gag-Pol polyprotein (Fragment)	KAI5754169.1 hypothetical protein M8J77_006420 [Diaphorina citri]	DNA biosynthetic process
1696	Cl.g11915	RNA-directed DNA polymerase	KAI5739968.1 hypothetical protein M8J77_025724 [Diaphorina citri]	DNA integration
1697	Cl.g11916	Peptidase aspartic putative domain-containing protein (Fragment)	CAA9993973.1 unnamed protein product, partial [Nesidiocoris tenuis]	DNA biosynthetic process
1698	Cl.g11917	DNA-directed RNA polymerase II 16 kDa polypeptide	CAB0010360.1 unnamed protein product [Nesidiocoris tenuis]	transcription by RNA polymerase II
1699	Cl.g11918	Putative vamp-associated protein involved in inositol metabolism	KAF6213096.1 hypothetical protein GE061_010811 [Apolygus lucorum]	membrane
1700	Cl.g11919	Adp-ribosylglycohydrolase posttranslational modification	KAF6212763.1 hypothetical protein GE061_010471 [Apolygus lucorum]	hydrolase activity
1701	Cl.g1192	-	KAF6207949.1 hypothetical protein [Apolygus lucorum]	-
1702	Cl.g11920	Neurotrimin isoform X4	KAF6213568.1 hypothetical protein GE061_011289 [Apolygus lucorum]	neuron projection
1703	Cl.g11922	-	KAF6200174.1 hypothetical protein [Apolygus lucorum]	-
1704	Cl.g11923	-	KAF6200174.1 hypothetical protein [Apolygus lucorum]	-
1705	Cl.g11925	DDE Tnp4 domain-containing protein (Fragment)	XP_026736464.1 uncharacterized protein LOC113500019 [Trichoplusia ni]	metal ion binding
1706	Cl.g11926	-	KAF6197329.1 hypothetical protein [Apolygus lucorum]	-
1707	Cl.g11927	-	KAF6201972.1 hypothetical protein [Apolygus lucorum]	-
1708	Cl.g11928	-	KAF6201168.1 hypothetical protein [Apolygus lucorum]	-
1709	Cl.g11929	Endonuclease/exonuclease/phosphatase domain-containing protein	KAF6215759.1 hypothetical protein GE061_000092 [Apolygus lucorum]	catalytic activity
1710	Cl.g1193	Bhlhzip transcription factor max/bigmax	KAF6207476.1 hypothetical protein [Apolygus lucorum]	protein dimerization activity
1711	Cl.g11930	Ig-like domain-containing protein	KAF6198808.1 hypothetical protein [Apolygus lucorum]	-
1712	Cl.g11935	-	KAF6203936.1 hypothetical protein [Apolygus lucorum]	-
1713	Cl.g11936	DDE Tnp4 domain-containing protein	KAF6211254.1 hypothetical protein [Apolygus lucorum]	metal ion binding
1714	Cl.g11937	-	XP_046685113.1 MFS-type transporter clz9-like [Homalodisca vitripennis]	-
1715	Cl.g11939	-	KAF6207347.1 hypothetical protein [Apolygus lucorum]	-
1716	Cl.g1194	-	XP_054285272.1 uncharacterized protein LOC129001839 [Macrosteles quadrilineatus]	-
1717	Cl.g11941	Glutamate--tRNA ligase 2	XP_022182581.1 uncharacterized protein LOC111042319 [Myzus persicae]	ligase activity
1718	Cl.g11943	CCHC-type domain-containing protein (Fragment)	CAB0006002.1 unnamed protein product [Nesidiocoris tenuis]	zinc ion binding
1719	Cl.g11944	Zic family member 4	KAF6207160.1 hypothetical protein [Apolygus lucorum]	metal ion binding
1720	Cl.g11947	-	CAA9999027.1 unnamed protein product [Nesidiocoris tenuis]	-
1721	Cl.g11948	-	KAF6212945.1 hypothetical protein GE061_010658 [Apolygus lucorum]	-
1722	Cl.g1195	Retrovirus-related Pol polyprotein from transposon 17.6	XP_054278052.1 uncharacterized protein LOC128996650 [Macrosteles quadrilineatus]	DNA integration
1723	Cl.g11951	Putative bhlh factor math6 atoh8 protein bhlh transcription factor (Fragment)	KAF6213004.1 hypothetical protein GE061_010718 [Apolygus lucorum]	protein dimerization activity
1724	Cl.g11953	Ubiquitin carboxyl-terminal hydrolase	KAF6213133.1 hypothetical protein GE061_010848 [Apolygus lucorum]	cysteine-type deubiquitinase activity
1725	Cl.g11954	Putative prohibitin-related membrane protease subunit	KAF6213134.1 hypothetical protein GE061_010849 [Apolygus lucorum]	ubiquitin protein ligase binding
1726	Cl.g11956	mannosyl-glycoprotein endo-beta-N-acetylglucosaminidase	KAF6206290.1 hypothetical protein [Apolygus lucorum]	mannosyl-glycoprotein endo-beta-N-acetylglucosaminidase activity
1727	Cl.g11957	Myosin-2 heavy chain	KAF6206289.1 hypothetical protein [Apolygus lucorum]	-
1728	Cl.g11958	Eukaryotic translation initiation factor 4B	KAF6206288.1 hypothetical protein [Apolygus lucorum]	RNA binding
1729	Cl.g11959	Acidic leucine-rich nuclear phosphoprotein 32 family member A	KAF6206287.1 hypothetical protein [Apolygus lucorum]	histone binding
1730	Cl.g1196	-	KAF6203940.1 hypothetical protein [Apolygus lucorum]	-
1731	Cl.g11960	Transmembrane and ubiquitin-like domain-containing protein 1	KAF6206286.1 hypothetical protein [Apolygus lucorum]	ubiquitin-dependent ERAD pathway
1732	Cl.g11961	-	KAF6206285.1 hypothetical protein [Apolygus lucorum]	-
1733	Cl.g11962	Polycomb group RING finger protein 3	KAF6206284.1 hypothetical protein [Apolygus lucorum]	nucleus
1734	Cl.g11964	CCAAT/enhancer-binding protein delta	CAB0001673.1 unnamed protein product [Nesidiocoris tenuis]	DNA-binding transcription factor activity
1735	Cl.g11965	PDZ domain-containing protein	XP_024083408.1 multiple PDZ domain protein isoform X2 [Cimex lectularius]	proteolysis
1736	Cl.g11966	Putative chitin binding peritrophin-a domain protein	KAF6212047.1 hypothetical protein GE061_012565 [Apolygus lucorum]	chitin binding
1737	Cl.g11967	-	-	serine-type endopeptidase activity
1738	Cl.g11968	Major facilitator superfamily (MFS) profile domain-containing protein	KAF6211606.1 hypothetical protein GE061_012119 [Apolygus lucorum]	transmembrane transporter activity
1739	Cl.g11969	Nucleoporin NSP1-like C-terminal domain-containing protein	KAF6211605.1 hypothetical protein GE061_012118 [Apolygus lucorum]	structural constituent of nuclear pore
1740	Cl.g1197	-	XP_039300578.1 uncharacterized protein LOC120355898, partial [Nilaparvata lugens]	-
1741	Cl.g11970	DNA repair protein RAD51 3	KAF6211604.1 hypothetical protein GE061_012117 [Apolygus lucorum]	ATP-dependent DNA damage sensor activity
1742	Cl.g11971	ditrans,polycis-polyprenyl diphosphate synthase [(2E,6E)-farnesyldiphosphate specific]	KAF6211600.1 hypothetical protein GE061_012113 [Apolygus lucorum]	dehydrodolichyl diphosphate synthase complex
1743	Cl.g11972	Ionotropic glutamate receptor C-terminal domain-containing protein	KAF6215487.1 hypothetical protein GE061_010241 [Apolygus lucorum]	membrane
1744	Cl.g11973	Peptidase M13 N-terminal domain-containing protein	KAF6211610.1 hypothetical protein GE061_012123 [Apolygus lucorum]	metalloendopeptidase activity
1745	Cl.g11975	-	APZ81410.1 ionotropic receptor 76b [Adelphocoris lineolatus]	-
1746	Cl.g11976	Beta-1,4-glucuronyltransferase 1 isoform X1	CAB0011489.1 unnamed protein product [Nesidiocoris tenuis]	glycosyltransferase activity
1747	Cl.g11977	Sodium-coupled monocarboxylate transporter 1	KAF6198696.1 hypothetical protein [Apolygus lucorum]	transmembrane transporter activity
1748	Cl.g11978	-	KAF6198696.1 hypothetical protein [Apolygus lucorum]	-
1749	Cl.g11979	Wolframin	KAF6209345.1 hypothetical protein [Apolygus lucorum]	membrane
1750	Cl.g1198	-	KAF6204444.1 hypothetical protein [Apolygus lucorum]	-
1751	Cl.g11980	Myosin regulatory light chain 2	XP_014252820.1 myosin regulatory light chain 2 [Cimex lectularius]	calcium ion binding
1752	Cl.g11981	Carotenoid oxygenase	KAF6213782.1 hypothetical protein GE061_011504 [Apolygus lucorum]	oxidoreductase activity, acting on single donors with incorporation of molecular oxygen, incorporation of two atoms of oxygen
1753	Cl.g11983	Polyadenylate-binding protein	XP_014276586.1 polyadenylate-binding protein 4-like [Halyomorpha halys]	RNA binding
1754	Cl.g11984	-	KAF6216612.1 hypothetical protein GE061_000956 [Apolygus lucorum]	-
1755	Cl.g11985	-	KAF6214023.1 hypothetical protein GE061_011752 [Apolygus lucorum]	-
1756	Cl.g11987	-	KAF6213513.1 hypothetical protein GE061_011233 [Apolygus lucorum]	membrane
1757	Cl.g11988	-	XP_024218176.1 uncharacterized protein LOC106688707 [Halyomorpha halys]	-
1758	Cl.g11989	Beta-1,3-glucan recognition protein 4a	KAJ1531518.1 hypothetical protein ONE63_000193 [Megalurothrips usitatus]	hydrolase activity, hydrolyzing O-glycosyl compounds
1759	Cl.g1199	Heat shock protein 70	AXU24955.1 heat shock protein 70-1 [Cyrtorhinus lividipennis]	ATP-dependent protein folding chaperone
1760	Cl.g11990	-	KAF6213164.1 hypothetical protein GE061_010879 [Apolygus lucorum]	-
1761	Cl.g11991	-	KAF6213513.1 hypothetical protein GE061_011233 [Apolygus lucorum]	membrane
1762	Cl.g11992	glutathione transferase	CAA9995469.1 unnamed protein product [Nesidiocoris tenuis]	glutathione transferase activity
1763	Cl.g11993	MICOS complex subunit MIC13	KAF6213904.1 hypothetical protein GE061_011629 [Apolygus lucorum]	-
1764	Cl.g11994	RNA helicase	KAF6203160.1 hypothetical protein [Apolygus lucorum]	RNA helicase activity
1765	Cl.g11995	N6-adenosine-methyltransferase non-catalytic subunit	KAF6213089.1 hypothetical protein GE061_010804 [Apolygus lucorum]	macromolecule methylation
1766	Cl.g11996	ATP-dependent RNA helicase	KAF6213093.1 hypothetical protein GE061_010808 [Apolygus lucorum]	helicase activity
1767	Cl.g11998	tRNA (guanine(10)-N2)-methyltransferase homolog	KAF6213186.1 hypothetical protein GE061_010902 [Apolygus lucorum]	RNA methylation
1768	Cl.g12	Dynein regulatory complex protein 1/2 N-terminal domain-containing protein (Fragment)	KAF6208220.1 hypothetical protein [Apolygus lucorum]	axonemal dynein complex
1769	Cl.g120	Gag-Pro-Pol polyprotein (Fragment)	XP_031338116.1 uncharacterized protein LOC116167022 [Photinus pyralis]	DNA integration
1770	Cl.g1200	SAM domain-containing protein	KAF6204107.1 hypothetical protein [Apolygus lucorum]	zinc ion binding
1771	Cl.g12000	Peripheral plasma membrane protein CASK	KAF6213637.1 hypothetical protein GE061_011358 [Apolygus lucorum]	protein kinase activity
1772	Cl.g12001	Diacylglycerol kinase	KAF6214100.1 hypothetical protein GE061_011831 [Apolygus lucorum]	ATP-dependent diacylglycerol kinase activity
1773	Cl.g12002	Peripheral plasma membrane protein CASK	KAF6214043.1 hypothetical protein GE061_011773 [Apolygus lucorum]	cell junction
1774	Cl.g12003	-	KAF6214042.1 hypothetical protein GE061_011772 [Apolygus lucorum]	-
1775	Cl.g12006	-	KAF6214042.1 hypothetical protein GE061_011772 [Apolygus lucorum]	-
1776	Cl.g12009	Zinc finger PHD-type domain-containing protein	KAF6215612.1 hypothetical protein GE061_010368 [Apolygus lucorum]	nucleus
1777	Cl.g12010	-	KAF6211784.1 hypothetical protein GE061_012299 [Apolygus lucorum]	-
1778	Cl.g12012	-	XP_039281655.1 zinc finger MYM-type protein 1-like [Nilaparvata lugens]	-
1779	Cl.g12013	Retrotransposon gag domain-containing protein	CAB0018658.1 unnamed protein product, partial [Nesidiocoris tenuis]	-
1780	Cl.g12014	Peptidase aspartic putative domain-containing protein	KAJ8964429.1 hypothetical protein NQ317_017452 [Molorchus minor]	DNA biosynthetic process
1781	Cl.g12015	-	KAF6213049.1 hypothetical protein GE061_010763 [Apolygus lucorum]	-
1782	Cl.g12016	-	KAF6213049.1 hypothetical protein GE061_010763 [Apolygus lucorum]	-
1783	Cl.g12017	Sorting nexin-14 (Fragment)	KAF6213049.1 hypothetical protein GE061_010763 [Apolygus lucorum]	-
1784	Cl.g12019	-	XP_039281655.1 zinc finger MYM-type protein 1-like [Nilaparvata lugens]	-
1785	Cl.g1202	Putative transcription initiation factor tfiid subunit 1-like protein (Fragment)	KAF6204161.1 hypothetical protein [Apolygus lucorum]	translation initiation factor activity
1786	Cl.g12020	Retrotransposon gag domain-containing protein	CAB0018658.1 unnamed protein product, partial [Nesidiocoris tenuis]	-
1787	Cl.g12021	Peptidase aspartic putative domain-containing protein	KAJ8964429.1 hypothetical protein NQ317_017452 [Molorchus minor]	DNA biosynthetic process
1788	Cl.g12022	-	KAF6213049.1 hypothetical protein GE061_010763 [Apolygus lucorum]	-
1789	Cl.g12023	-	KAF6213049.1 hypothetical protein GE061_010763 [Apolygus lucorum]	-
1790	Cl.g12024	Sorting nexin-14 (Fragment)	KAF6213049.1 hypothetical protein GE061_010763 [Apolygus lucorum]	-
1791	Cl.g12026	Cathepsin D	KAF6210439.1 hypothetical protein [Apolygus lucorum]	aspartic-type endopeptidase activity
1792	Cl.g12027	-	KAF6210440.1 hypothetical protein [Apolygus lucorum]	-
1793	Cl.g12028	Lysosomal aspartic protease	KAF6210440.1 hypothetical protein [Apolygus lucorum]	aspartic-type endopeptidase activity
1794	Cl.g12029	Arrestin domain-containing protein 3	KAF6210278.1 hypothetical protein [Apolygus lucorum]	-
1795	Cl.g12030	Translational regulator orb2	KAF6210277.1 hypothetical protein [Apolygus lucorum]	mRNA 3'-UTR binding
1796	Cl.g12031	-	KAF6210495.1 hypothetical protein [Apolygus lucorum]	-
1797	Cl.g12032	Vesicular, overexpressed in cancer, prosurvival protein 1	KAF6210494.1 hypothetical protein [Apolygus lucorum]	membrane
1798	Cl.g12033	Autophagy-related protein 101	XP_014248979.1 autophagy-related protein 101 [Cimex lectularius]	autophagy
1799	Cl.g12034	-	KAF6210494.1 hypothetical protein [Apolygus lucorum]	-
1800	Cl.g12035	Dopey N-terminal domain-containing protein	KAF6210493.1 hypothetical protein [Apolygus lucorum]	Golgi to endosome transport
1801	Cl.g12036	Dopey N-terminal domain-containing protein	KAF6210493.1 hypothetical protein [Apolygus lucorum]	Golgi to endosome transport
1802	Cl.g12037	Set1/Ash2 histone methyltransferase complex subunit ASH2	KAF6210492.1 hypothetical protein [Apolygus lucorum]	Set1C/COMPASS complex
1803	Cl.g12038	Mitotic checkpoint serine/threonine-protein kinase BUB1 beta	KAF6210491.1 hypothetical protein [Apolygus lucorum]	spindle assembly checkpoint signaling
1804	Cl.g12039	Glutathione S-transferase 1, isoform C (Fragment)	KAF6210728.1 hypothetical protein [Apolygus lucorum]	transferase activity
1805	Cl.g1204	-	CAB0000835.1 unnamed protein product, partial [Nesidiocoris tenuis]	DNA polymerase complex
1806	Cl.g12040	GST N 3 domain containing protein	KAF6210728.1 hypothetical protein [Apolygus lucorum]	transferase activity
1807	Cl.g12041	Glutathione S-transferase D7	KAF6210728.1 hypothetical protein [Apolygus lucorum]	-
1808	Cl.g12043	Reverse transcriptase RNase H-like domain-containing protein (Fragment)	CAH2228131.1 jg21785, partial [Pararge aegeria aegeria]	-
1809	Cl.g12044	Retrovirus-related Pol polyprotein from transposon 17.6 (Fragment)	CAH7730031.1 unnamed protein product [Callosobruchus chinensis]	DNA biosynthetic process
1810	Cl.g12045	-	KAI5752740.1 hypothetical protein M8J77_019906 [Diaphorina citri]	-
1811	Cl.g12046	Cuticle protein 7-like	KAF6212035.1 hypothetical protein GE061_012553 [Apolygus lucorum]	structural constituent of cuticle
1812	Cl.g12047	Cuticle protein 19	KAF6212028.1 hypothetical protein GE061_012546 [Apolygus lucorum]	structural constituent of cuticle
1813	Cl.g12048	Cuticle protein 19	KAF6212040.1 hypothetical protein GE061_012558 [Apolygus lucorum]	structural constituent of cuticle
1814	Cl.g12049	Mitotic checkpoint serine/threonine-protein kinase BUB1 beta	KAF6210491.1 hypothetical protein [Apolygus lucorum]	spindle assembly checkpoint signaling
1815	Cl.g1205	-	KAF6206616.1 hypothetical protein [Apolygus lucorum]	-
1816	Cl.g12050	Set1/Ash2 histone methyltransferase complex subunit ASH2	KAF6210492.1 hypothetical protein [Apolygus lucorum]	Set1C/COMPASS complex
1817	Cl.g12051	Dopey N-terminal domain-containing protein	KAF6210493.1 hypothetical protein [Apolygus lucorum]	Golgi to endosome transport
1818	Cl.g12052	Dopey N-terminal domain-containing protein (Fragment)	KAF6210493.1 hypothetical protein [Apolygus lucorum]	Golgi to endosome transport
1819	Cl.g12053	Vesicular, overexpressed in cancer, prosurvival protein 1	KAF6210494.1 hypothetical protein [Apolygus lucorum]	membrane
1820	Cl.g12055	-	KAF6210493.1 hypothetical protein [Apolygus lucorum]	-
1821	Cl.g12056	Dopey N-terminal domain-containing protein	KAF6210493.1 hypothetical protein [Apolygus lucorum]	Golgi to endosome transport
1822	Cl.g12057	Set1/Ash2 histone methyltransferase complex subunit ASH2	KAF6210492.1 hypothetical protein [Apolygus lucorum]	Set1C/COMPASS complex
1823	Cl.g12058	Mitotic checkpoint serine/threonine-protein kinase BUB1 beta	KAF6210491.1 hypothetical protein [Apolygus lucorum]	spindle assembly checkpoint signaling
1824	Cl.g12059	Glutathione S-transferase 1, isoform C (Fragment)	KAF6210728.1 hypothetical protein [Apolygus lucorum]	transferase activity
1825	Cl.g1206	T-complex protein 1 subunit beta	KAF6206916.1 hypothetical protein [Apolygus lucorum]	chaperonin-containing T-complex
1826	Cl.g12060	GST N 3 domain containing protein	KAF6210728.1 hypothetical protein [Apolygus lucorum]	transferase activity
1827	Cl.g12061	Glutathione transferase delta 4	KAF6210728.1 hypothetical protein [Apolygus lucorum]	glutathione transferase activity
1828	Cl.g12062	Malic enzyme	CAB0001219.1 unnamed protein product [Nesidiocoris tenuis]	malate dehydrogenase (decarboxylating) (NAD+) activity
1829	Cl.g12064	Class E basic helix-loop-helix protein 41	KAF6210718.1 hypothetical protein [Apolygus lucorum]	-
1830	Cl.g12065	Gamma-aminobutyric acid type B receptor subunit 2	XP_024217090.1 gamma-aminobutyric acid type B receptor subunit 2 [Halyomorpha halys]	G protein-coupled GABA receptor activity
1831	Cl.g12066	Serine/threonine protein phosphatase 2A regulatory subunit	KAF6210193.1 hypothetical protein [Apolygus lucorum]	protein phosphatase type 2A complex
1832	Cl.g12068	Out at first protein	CAB0009887.1 unnamed protein product [Nesidiocoris tenuis]	membrane
1833	Cl.g12069	-	KAF6198274.1 hypothetical protein [Apolygus lucorum]	-
1834	Cl.g1207	Ras suppressor protein 1	CAB0006785.1 unnamed protein product [Nesidiocoris tenuis]	-
1835	Cl.g12070	DNA-directed RNA polymerase	KAF6210828.1 hypothetical protein [Apolygus lucorum]	DNA-directed 5'-3' RNA polymerase activity
1836	Cl.g12071	DNA-directed RNA polymerase subunit	KAF6210828.1 hypothetical protein [Apolygus lucorum]	DNA-directed 5'-3' RNA polymerase activity
1837	Cl.g12073	Putative extra macrochaetae	CAB0007811.1 unnamed protein product [Nesidiocoris tenuis]	negative regulation of transcription by RNA polymerase II
1838	Cl.g12074	Trigger factor	KAF6210716.1 hypothetical protein [Apolygus lucorum]	-
1839	Cl.g12075	Laminin-like protein lam-2	KAF6210717.1 hypothetical protein [Apolygus lucorum]	-
1840	Cl.g12077	-	KAF6211042.1 hypothetical protein [Apolygus lucorum]	-
1841	Cl.g1208	Bardet-Biedl syndrome 1 N-terminal domain-containing protein	KAF6216036.1 hypothetical protein GE061_000373 [Apolygus lucorum]	non-motile cilium assembly
1842	Cl.g12080	-	KAF6210717.1 hypothetical protein [Apolygus lucorum]	-
1843	Cl.g12081	-	KAF6211042.1 hypothetical protein [Apolygus lucorum]	-
1844	Cl.g12082	Palmitoyltransferase	CAB0012133.1 unnamed protein product [Nesidiocoris tenuis]	palmitoyltransferase activity
1845	Cl.g12083	-	KAF6210676.1 hypothetical protein [Apolygus lucorum]	-
1846	Cl.g12084	Lon protease homolog, mitochondrial	KAF6210676.1 hypothetical protein [Apolygus lucorum]	oxidation-dependent protein catabolic process
1847	Cl.g12085	Cysteine-rich protein 1	XP_014285409.1 cysteine-rich protein 1-like [Halyomorpha halys]	metal ion binding
1848	Cl.g12086	Xanthine/uracil transporter	KAF6208356.1 hypothetical protein [Apolygus lucorum]	L-ascorbic acid transmembrane transporter activity
1849	Cl.g12087	GST1 transferase (Fragment)	CAA9994900.1 unnamed protein product [Nesidiocoris tenuis]	transferase activity
1850	Cl.g12088	-	CAB0003704.1 unnamed protein product, partial [Nesidiocoris tenuis]	-
1851	Cl.g12089	Lysophospholipid acyltransferase 5	KAF6207636.1 hypothetical protein [Apolygus lucorum]	acyltransferase activity
1852	Cl.g1209	Ubiquitin carboxyl-terminal hydrolase 1	KAF6206912.1 hypothetical protein [Apolygus lucorum]	cysteine-type deubiquitinase activity
1853	Cl.g12090	Transcription factor AP-2 C-terminal domain-containing protein	KAF6197859.1 hypothetical protein [Apolygus lucorum]	DNA-binding transcription factor activity
1854	Cl.g12092	phosphoenolpyruvate carboxykinase (GTP)	KAF6212979.1 hypothetical protein GE061_010692 [Apolygus lucorum]	phosphoenolpyruvate carboxykinase (GTP) activity
1855	Cl.g12093	Pumilio domain-containing protein C14orf21	KAF6197794.1 hypothetical protein [Apolygus lucorum]	RNA binding
1856	Cl.g12094	Far upstream element-binding protein 1	KAF6208261.1 hypothetical protein [Apolygus lucorum]	nucleus
1857	Cl.g12095	-	KAF6197727.1 hypothetical protein [Apolygus lucorum]	membrane
1858	Cl.g12096	Armadillo-type fold,Armadillo-like helical	KAF6197665.1 hypothetical protein [Apolygus lucorum]	protein localization to plasma membrane
1859	Cl.g12097	Inactive dipeptidyl peptidase 10	KAF6198949.1 hypothetical protein [Apolygus lucorum]	serine-type peptidase activity
1860	Cl.g12098	-	KAF6197569.1 hypothetical protein [Apolygus lucorum]	zinc ion binding
1861	Cl.g12099	RNA-binding protein lark	CAA9999657.1 unnamed protein product [Nesidiocoris tenuis]	zinc ion binding
1862	Cl.g121	Retrovirus-related Pol polyprotein from transposon 17.6	XP_016664062.1 uncharacterized protein LOC107885111 [Acyrthosiphon pisum]	zinc ion binding
1863	Cl.g1210	Serine/threonine-protein kinase Nek8	KAF6206995.1 hypothetical protein [Apolygus lucorum]	protein kinase activity
1864	Cl.g12100	C2 domain-containing protein (Fragment)	KAF6210541.1 hypothetical protein [Apolygus lucorum]	-
1865	Cl.g12101	C2H2-type domain-containing protein	-	-
1866	Cl.g12102	Segmentation protein paired	KAF6210709.1 hypothetical protein [Apolygus lucorum]	DNA-binding transcription factor activity, RNA polymerase II-specific
1867	Cl.g12103	Intermediate filament protein ifd-2	KAF6210704.1 hypothetical protein [Apolygus lucorum]	-
1868	Cl.g12104	-	KAF6210703.1 hypothetical protein [Apolygus lucorum]	-
1869	Cl.g12106	-	KAF6210698.1 hypothetical protein [Apolygus lucorum]	-
1870	Cl.g12107	-	KAF6210698.1 hypothetical protein [Apolygus lucorum]	-
1871	Cl.g12108	-	KAF6210703.1 hypothetical protein [Apolygus lucorum]	-
1872	Cl.g12109	-	KAF6210702.1 hypothetical protein [Apolygus lucorum]	-
1873	Cl.g1211	-	KAF6206996.1 hypothetical protein [Apolygus lucorum]	-
1874	Cl.g12110	-	KAF6210702.1 hypothetical protein [Apolygus lucorum]	-
1875	Cl.g12111	-	KAF6210703.1 hypothetical protein [Apolygus lucorum]	-
1876	Cl.g12112	-	KAF6210703.1 hypothetical protein [Apolygus lucorum]	-
1877	Cl.g12113	-	KAF6210698.1 hypothetical protein [Apolygus lucorum]	-
1878	Cl.g12114	-	KAF6210703.1 hypothetical protein [Apolygus lucorum]	-
1879	Cl.g12115	Intermediate filament protein ifd-2	KAF6210704.1 hypothetical protein [Apolygus lucorum]	-
1880	Cl.g12116	Metabotropic glutamate receptor	XP_014254590.2 metabotropic glutamate receptor 2-like [Cimex lectularius]	G protein-coupled receptor activity
1881	Cl.g12117	Rho GTPase-activating protein 21	KAF6209645.1 hypothetical protein [Apolygus lucorum]	signal transduction
1882	Cl.g12119	-	CAB0012147.1 unnamed protein product, partial [Nesidiocoris tenuis]	-
1883	Cl.g1212	E3 ubiquitin-protein ligase RNF25	KAF6207283.1 hypothetical protein [Apolygus lucorum]	ubiquitin protein ligase activity
1884	Cl.g12120	Putative secreted protein 54	KAF6205568.1 hypothetical protein [Apolygus lucorum]	structural constituent of cytoskeleton
1885	Cl.g12122	-	KAF6205547.1 hypothetical protein [Apolygus lucorum]	-
1886	Cl.g12123	Glycine-rich protein DOT1	-	RNA binding
1887	Cl.g12124	-	KAF6205543.1 hypothetical protein [Apolygus lucorum]	-
1888	Cl.g12125	-	KAF6205542.1 hypothetical protein [Apolygus lucorum]	-
1889	Cl.g12127	-	KAF6205540.1 hypothetical protein [Apolygus lucorum]	-
1890	Cl.g12128	-	KAF6205540.1 hypothetical protein [Apolygus lucorum]	-
1891	Cl.g1213	Cellular tumor antigen p53	KAF6207282.1 hypothetical protein [Apolygus lucorum]	apoptotic process
1892	Cl.g12131	Leucine-rich repeat extensin-like protein 5 (Fragment)	KAF6205169.1 hypothetical protein [Apolygus lucorum]	-
1893	Cl.g12132	Gamma-aminobutyric acid type B receptor subunit 1	KAF6204850.1 hypothetical protein [Apolygus lucorum]	G protein-coupled GABA receptor activity
1894	Cl.g12133	-	KAF6205071.1 hypothetical protein [Apolygus lucorum]	membrane
1895	Cl.g12135	-	CAB0000839.1 unnamed protein product [Nesidiocoris tenuis]	-
1896	Cl.g12136	1,4-alpha-glucan branching enzyme GlgB (Fragment)	XP_026687651.1 LOW QUALITY PROTEIN: uncharacterized protein LOC103520926, partial [Diaphorina citri]	DNA biosynthetic process
1897	Cl.g12137	-	XP_054283282.1 uncharacterized protein LOC129000345 [Macrosteles quadrilineatus]	-
1898	Cl.g12138	Leucine-rich repeat extensin-like protein 5 (Fragment)	KAF6205169.1 hypothetical protein [Apolygus lucorum]	-
1899	Cl.g12139	Gamma-aminobutyric acid type B receptor subunit 1	KAF6204850.1 hypothetical protein [Apolygus lucorum]	G protein-coupled GABA receptor activity
1900	Cl.g1214	Folylpolyglutamate synthase	KAF6207281.1 hypothetical protein [Apolygus lucorum]	tetrahydrofolylpolyglutamate synthase activity
1901	Cl.g12140	-	KAF6205071.1 hypothetical protein [Apolygus lucorum]	-
1902	Cl.g12141	-	KAF6205540.1 hypothetical protein [Apolygus lucorum]	-
1903	Cl.g12144	-	KAF6205543.1 hypothetical protein [Apolygus lucorum]	-
1904	Cl.g12145	Glycine-rich protein DOT1	KAF6205535.1 hypothetical protein [Apolygus lucorum]	RNA binding
1905	Cl.g12146	-	KAF6205547.1 hypothetical protein [Apolygus lucorum]	-
1906	Cl.g12148	Putative neurotransmitter release regulator unc-13 (Fragment)	KAF6210485.1 hypothetical protein [Apolygus lucorum]	diacylglycerol binding
1907	Cl.g12149	-	KAF6210485.1 hypothetical protein [Apolygus lucorum]	mitotic cohesin loading
1908	Cl.g1215	Ribosomal RNA-processing protein 8	KAF6199623.1 hypothetical protein [Apolygus lucorum]	nucleolus
1909	Cl.g12150	-	KAF6210485.1 hypothetical protein [Apolygus lucorum]	-
1910	Cl.g12151	Retrovirus-related Pol polyprotein from type-1 retrotransposable element R1 2	KAF6212789.1 hypothetical protein GE061_010498 [Apolygus lucorum]	membrane
1911	Cl.g12152	Kelch-like protein diablo	KAF6210483.1 hypothetical protein [Apolygus lucorum]	actin binding
1912	Cl.g12153	-	KAF6210480.1 hypothetical protein [Apolygus lucorum]	-
1913	Cl.g12154	Oxysterol-binding protein-related protein 1	XP_014252702.1 oxysterol-binding protein-related protein 1 isoform X2 [Cimex lectularius]	-
1914	Cl.g12155	TGF-beta family profile domain-containing protein	XP_014293830.1 inhibin beta chain, partial [Halyomorpha halys]	growth factor activity
1915	Cl.g12156	-	CAB0013392.1 unnamed protein product [Nesidiocoris tenuis]	-
1916	Cl.g12157	Reverse transcriptase domain-containing protein	KAG8260964.1 hypothetical protein J6590_108433 [Homalodisca vitripennis]	-
1917	Cl.g1216	Thymidine kinase	KAF6207279.1 hypothetical protein [Apolygus lucorum]	thymidine kinase activity
1918	Cl.g12160	Phorbol ester/diacylglycerol-binding protein unc-13 (Fragment)	KAF6210479.1 hypothetical protein [Apolygus lucorum]	diacylglycerol binding
1919	Cl.g12162	cGMP-dependent protein kinase	KAF6210464.1 hypothetical protein [Apolygus lucorum]	cGMP-dependent protein kinase activity
1920	Cl.g12163	Ly6/PLAUR domain-containing protein 6B-like isoform X1	KAF6210960.1 hypothetical protein [Apolygus lucorum]	acetylcholine receptor regulator activity
1921	Cl.g12164	-	XP_028143432.1 uncharacterized protein LOC114337223 isoform X1 [Diabrotica virgifera virgifera]	-
1922	Cl.g12165	VM domain-containing protein	KAF6210961.1 hypothetical protein [Apolygus lucorum]	axonemal microtubule
1923	Cl.g12166	-	KAF6216809.1 hypothetical protein GE061_001159 [Apolygus lucorum]	-
1924	Cl.g1217	Beta-glucuronidase	KAF6207277.1 hypothetical protein [Apolygus lucorum]	lysosome
1925	Cl.g12171	PiggyBac transposable element-derived protein domain-containing protein	RZF45385.1 hypothetical protein LSTR_LSTR002828 [Laodelphax striatellus]	membrane
1926	Cl.g12172	Retrovirus-related Pol polyprotein from transposon 412	CAB0004511.1 unnamed protein product, partial [Nesidiocoris tenuis]	DNA integration
1927	Cl.g12173	-	KAF6207172.1 hypothetical protein [Apolygus lucorum]	-
1928	Cl.g12174	Phosphoglycerate kinase	KAF6210971.1 hypothetical protein [Apolygus lucorum]	phosphoglycerate kinase activity
1929	Cl.g12176	ATP-dependent DNA helicase	XP_025420266.1 ATP-dependent DNA helicase PIF1-like [Sipha flava]	helicase activity
1930	Cl.g12178	Transcription factor castor	XP_014244599.1 zinc finger protein castor homolog 1-like isoform X1 [Cimex lectularius]	regulation of DNA-templated transcription
1931	Cl.g12179	Cadherin domain-containing protein	XP_014239374.1 cadherin-89D [Cimex lectularius]	homophilic cell adhesion via plasma membrane adhesion molecules
1932	Cl.g1218	-	CAB0011785.1 unnamed protein product, partial [Nesidiocoris tenuis]	-
1933	Cl.g12180	-	KAJ8942380.1 hypothetical protein NQ318_011727 [Aromia moschata]	-
1934	Cl.g12181	Odorant receptor	AXU25092.1 odorant receptor 1 [Cyrtorhinus lividipennis]	odorant binding
1935	Cl.g12182	G-protein coupled receptor	KAF6210372.1 hypothetical protein [Apolygus lucorum]	plasma membrane
1936	Cl.g12184	Cyclic AMP-dependent transcription factor ATF-6 beta	KAF6212139.1 hypothetical protein GE061_012660 [Apolygus lucorum]	DNA-binding transcription factor activity
1937	Cl.g12185	-	KAF6212139.1 hypothetical protein GE061_012660 [Apolygus lucorum]	-
1938	Cl.g12187	Serine/threonine-protein phosphatase 5 (Fragment)	KAF6209711.1 hypothetical protein [Apolygus lucorum]	hydrolase activity
1939	Cl.g12188	Allatostatin CC	QQW38903.1 allatostatin CC (AST-CC) precursor [Lygus hesperus]	neuropeptide signaling pathway
1940	Cl.g12189	Lysine-specific demethylase 3A (Fragment)	KAF6198843.1 hypothetical protein [Apolygus lucorum]	histone H3K9 demethylase activity
1941	Cl.g1219	39S ribosomal protein L55, mitochondrial	XP_054276902.1 39S ribosomal protein L55, mitochondrial-like [Macrosteles quadrilineatus]	mitochondrial large ribosomal subunit
1942	Cl.g12190	WD repeat-containing protein 76	KAF6208263.1 hypothetical protein [Apolygus lucorum]	membrane
1943	Cl.g12191	MAP3K HisK-N-like globin domain-containing protein (Fragment)	KAF6208098.1 hypothetical protein [Apolygus lucorum]	kinase activity
1944	Cl.g12192	-	KAF6208098.1 hypothetical protein [Apolygus lucorum]	-
1945	Cl.g12193	-	CAB0009484.1 unnamed protein product [Nesidiocoris tenuis]	-
1946	Cl.g12194	Mitogen-activated protein kinase kinase kinase 15	CAB0009484.1 unnamed protein product [Nesidiocoris tenuis]	kinase activity
1947	Cl.g12195	Mitogen-activated protein kinase kinase kinase 5 (Fragment)	KAF6208098.1 hypothetical protein [Apolygus lucorum]	kinase activity
1948	Cl.g12196	G protein-coupled receptor kinase	KAF6204147.1 hypothetical protein [Apolygus lucorum]	G protein-coupled receptor kinase activity
1949	Cl.g12198	GTPase-activating Rap/Ran-GAP domain-like protein 3	KAF6203788.1 hypothetical protein [Apolygus lucorum]	regulation of small GTPase mediated signal transduction
1950	Cl.g12199	RNA-directed DNA polymerase from mobile element jockey (Fragment)	KAF6202405.1 hypothetical protein [Apolygus lucorum]	RNA-directed DNA polymerase activity
1951	Cl.g122	Ig-like domain-containing protein	KAF6198808.1 hypothetical protein [Apolygus lucorum]	-
1952	Cl.g1220	KH homology domain-containing protein 4	KAF6207275.1 hypothetical protein [Apolygus lucorum]	nucleus
1953	Cl.g12200	Putative conserved plasma membrane protein (Fragment)	KAF6199352.1 hypothetical protein [Apolygus lucorum]	membrane
1954	Cl.g12201	GrpE protein homolog	KAF6199429.1 hypothetical protein [Apolygus lucorum]	adenyl-nucleotide exchange factor activity
1955	Cl.g12202	Fatty acyl-CoA reductase C-terminal domain-containing protein (Fragment)	KAF6198822.1 hypothetical protein [Apolygus lucorum]	alcohol-forming very long-chain fatty acyl-CoA reductase activity
1956	Cl.g12203	Fatty acyl-CoA reductase	KAF6198822.1 hypothetical protein [Apolygus lucorum]	alcohol-forming very long-chain fatty acyl-CoA reductase activity
1957	Cl.g12204	-	KAF6198822.1 hypothetical protein [Apolygus lucorum]	-
1958	Cl.g12205	Small integral membrane protein 14	KAF6206544.1 hypothetical protein [Apolygus lucorum]	membrane
1959	Cl.g12206	Sodium channel protein	QLB38368.1 Nav12-2 [Apolygus lucorum]	voltage-gated sodium channel activity
1960	Cl.g12207	Sodium channel protein	ALF41049.1 voltage-sensitive sodium channel alpha subunit [Apolygus lucorum]	voltage-gated sodium channel activity
1961	Cl.g12208	Tetratricopeptide repeat domain 8	XP_014255571.1 tetratricopeptide repeat protein 8 [Cimex lectularius]	non-motile cilium assembly
1962	Cl.g12209	Tachykinin-like peptides receptor 99D	XP_024082499.1 tachykinin-like peptides receptor 99D isoform X2 [Cimex lectularius]	tachykinin receptor activity
1963	Cl.g1221	tRNA (guanine-N(7)-)-methyltransferase	KAF6207269.1 hypothetical protein [Apolygus lucorum]	tRNA (guanine-N7-)-methyltransferase activity
1964	Cl.g12210	Tachykinin-like peptides receptor 99D	CAB0006540.1 unnamed protein product, partial [Nesidiocoris tenuis]	tachykinin receptor activity
1965	Cl.g12211	-	KAF6210180.1 hypothetical protein [Apolygus lucorum]	-
1966	Cl.g12212	Solute carrier family 12 member 8	KAF6210730.1 hypothetical protein [Apolygus lucorum]	chloride:monoatomic cation symporter activity
1967	Cl.g12213	28S ribosomal protein S18a, mitochondrial	KAF6210654.1 hypothetical protein [Apolygus lucorum]	ribonucleoprotein complex
1968	Cl.g12214	Groucho, isoform F	KAF6210653.1 hypothetical protein [Apolygus lucorum]	nucleus
1969	Cl.g12215	-	KAF6214389.1 hypothetical protein GE061_009129 [Apolygus lucorum]	-
1970	Cl.g12216	-	KAF6214389.1 hypothetical protein GE061_009129 [Apolygus lucorum]	-
1971	Cl.g12217	Reverse transcriptase domain (Fragment)	KAI5720084.1 hypothetical protein M8J77_001627 [Diaphorina citri]	RNA-directed DNA polymerase activity
1972	Cl.g12218	RNA-directed DNA polymerase from mobile element jockey	KAI5737944.1 hypothetical protein M8J77_001010 [Diaphorina citri]	RNA-directed DNA polymerase activity
1973	Cl.g12219	Reverse transcriptase domain-containing protein	-	-
1974	Cl.g1222	Otoancorin	KAF6207270.1 hypothetical protein [Apolygus lucorum]	cellular anatomical entity
1975	Cl.g12220	-	KAF6210740.1 hypothetical protein [Apolygus lucorum]	-
1976	Cl.g12221	Lysosomal aspartic protease	KAF6210439.1 hypothetical protein [Apolygus lucorum]	aspartic-type endopeptidase activity
1977	Cl.g12222	Carboxypeptidase E	KAF6210441.1 hypothetical protein [Apolygus lucorum]	metallocarboxypeptidase activity
1978	Cl.g12223	-	GBM65481.1 hypothetical protein AVEN_223580-1 [Araneus ventricosus]	-
1979	Cl.g12224	-	XP_050056220.1 uncharacterized protein LOC126549870 [Aphis gossypii]	aspartic-type endopeptidase activity
1980	Cl.g12225	-	XP_024085141.1 uncharacterized protein LOC112127878 [Cimex lectularius]	-
1981	Cl.g12226	-	KAF6213740.1 hypothetical protein GE061_011462 [Apolygus lucorum]	-
1982	Cl.g12227	Reverse transcriptase domain-containing protein (Fragment)	CAA9993713.1 unnamed protein product [Nesidiocoris tenuis]	-
1983	Cl.g12228	Transmembrane 9 superfamily member (Fragment)	KAF6214587.1 hypothetical protein GE061_009330 [Apolygus lucorum]	membrane
1984	Cl.g12229	Transmembrane 9 superfamily member	CAB0012714.1 unnamed protein product [Nesidiocoris tenuis]	membrane
1985	Cl.g1223	-	KAF6207047.1 hypothetical protein [Apolygus lucorum]	-
1986	Cl.g12230	-	CAB0006939.1 unnamed protein product [Nesidiocoris tenuis]	-
1987	Cl.g12231	-	KAF6211047.1 hypothetical protein [Apolygus lucorum]	-
1988	Cl.g12232	Phosphatidylinositol 4-phosphate 5-kinase 7	KAF6211048.1 hypothetical protein [Apolygus lucorum]	kinase activity
1989	Cl.g12234	Retrotransposon gag domain-containing protein	KAF6216668.1 hypothetical protein GE061_001014 [Apolygus lucorum]	DNA biosynthetic process
1990	Cl.g12236	CCHC-type domain-containing protein (Fragment)	KAF6209937.1 hypothetical protein [Apolygus lucorum]	zinc ion binding
1991	Cl.g12237	-	CAB0020607.1 unnamed protein product [Nesidiocoris tenuis]	-
1992	Cl.g12238	Putative conserved secreted protein panstrongylus lignarius (Fragment)	CAB0006924.1 unnamed protein product [Nesidiocoris tenuis]	membrane
1993	Cl.g12239	Tetratricopeptide repeat protein 12	KAF6211045.1 hypothetical protein [Apolygus lucorum]	-
1994	Cl.g1224	-	CAB0016806.1 unnamed protein product [Nesidiocoris tenuis]	-
1995	Cl.g12240	DUF1308 domain-containing protein (Fragment)	KAF6211044.1 hypothetical protein [Apolygus lucorum]	-
1996	Cl.g12241	Metal-response element-binding transcription factor 2	KAF6198625.1 hypothetical protein [Apolygus lucorum]	nucleus
1997	Cl.g12242	Myb-like domain-containing protein	KAF6198490.1 hypothetical protein [Apolygus lucorum]	nucleus
1998	Cl.g12243	40S ribosomal protein S15	KAF6210402.1 hypothetical protein [Apolygus lucorum]	small ribosomal subunit
[truncated: 14,219 more rows]

## Sheet: Table 1B
Supplementary Table 1B. 20111 annotated unigenes in A.lucorum
Rank	gene_ID	Description-uniprot	Description-nr	Description-go
1	Al.g020239	-	KAF6000367.1 hypothetical protein GE061_020239 [Apolygus lucorum]	-
2	Al.g020353	-	KAF6197291.1 hypothetical protein GE061_020353 [Apolygus lucorum]	membrane
3	Al.g020351	-	KAF6197292.1 hypothetical protein GE061_020351, partial [Apolygus lucorum]	-
4	Al.g020352	-	KAF6197293.1 hypothetical protein GE061_020352 [Apolygus lucorum]	peptidyl-dipeptidase activity
5	Al.g020350	-	KAF6197294.1 hypothetical protein GE061_020350 [Apolygus lucorum]	-
6	Al.g020348	Venom serine protease (Fragment)	KAF6197295.1 hypothetical protein GE061_020348 [Apolygus lucorum]	serine-type endopeptidase activity
7	Al.g020349	-	KAF6197296.1 hypothetical protein GE061_020349 [Apolygus lucorum]	-
8	Al.g020346	-	KAF6197297.1 hypothetical protein GE061_020346 [Apolygus lucorum]	-
9	Al.g020347	G-protein coupled receptors family 2 profile 2 domain-containing protein	KAF6197298.1 hypothetical protein GE061_020347 [Apolygus lucorum]	G protein-coupled receptor activity
10	Al.g020345	Poly(A) polymerase	KAF6197299.1 hypothetical protein GE061_020345, partial [Apolygus lucorum]	poly(A) RNA polymerase activity
11	Al.g020344	Putative membrane protein insertion efficiency factor	KAF6197300.1 hypothetical protein GE061_020344 [Apolygus lucorum]	-
12	Al.g020338	CCHC-type domain-containing protein	KAF6197301.1 hypothetical protein GE061_020338 [Apolygus lucorum]	zinc ion binding
13	Al.g020339	CCHC-type domain-containing protein	KAF6197302.1 hypothetical protein GE061_020339 [Apolygus lucorum]	zinc ion binding
14	Al.g020340	CCHC-type domain-containing protein	KAF6197303.1 hypothetical protein GE061_020340 [Apolygus lucorum]	zinc ion binding
15	Al.g020341	CCHC-type domain-containing protein	KAF6197304.1 hypothetical protein GE061_020341 [Apolygus lucorum]	zinc ion binding
16	Al.g020342	-	KAF6197305.1 hypothetical protein GE061_020342 [Apolygus lucorum]	-
17	Al.g020343	-	KAF6197306.1 hypothetical protein GE061_020343 [Apolygus lucorum]	-
18	Al.g020336	-	KAF6197307.1 hypothetical protein GE061_020336 [Apolygus lucorum]	-
19	Al.g020337	SRCR domain-containing protein	KAF6197308.1 hypothetical protein GE061_020337 [Apolygus lucorum]	metalloendopeptidase activity
20	Al.g020335	-	KAF6197309.1 hypothetical protein GE061_020335, partial [Apolygus lucorum]	-
21	Al.g020332	-	KAF6197310.1 hypothetical protein GE061_020332 [Apolygus lucorum]	-
22	Al.g020333	-	KAF6197311.1 hypothetical protein GE061_020333 [Apolygus lucorum]	-
23	Al.g020334	-	KAF6197312.1 hypothetical protein GE061_020334 [Apolygus lucorum]	-
24	Al.g020331	-	KAF6197313.1 hypothetical protein GE061_020331 [Apolygus lucorum]	-
25	Al.g020330	Splicing factor 3A subunit 2	KAF6197314.1 hypothetical protein GE061_020330, partial [Apolygus lucorum]	spliceosomal complex
26	Al.g020329	-	KAF6197315.1 hypothetical protein GE061_020329 [Apolygus lucorum]	-
27	Al.g020320	-	KAF6197316.1 hypothetical protein GE061_020320 [Apolygus lucorum]	-
28	Al.g020321	-	KAF6197317.1 hypothetical protein GE061_020321 [Apolygus lucorum]	-
29	Al.g020323	-	KAF6197318.1 hypothetical protein GE061_020323 [Apolygus lucorum]	-
30	Al.g020324	-	KAF6197319.1 hypothetical protein GE061_020324 [Apolygus lucorum]	-
31	Al.g020325	-	KAF6197320.1 hypothetical protein GE061_020325 [Apolygus lucorum]	-
32	Al.g020326	-	KAF6197321.1 hypothetical protein GE061_020326 [Apolygus lucorum]	-
33	Al.g020327	Senescence-associated protein	KAF6197322.1 hypothetical protein GE061_020327 [Apolygus lucorum]	-
34	Al.g020328	-	KAF6197323.1 hypothetical protein GE061_020328 [Apolygus lucorum]	-
35	Al.g020318	MADF domain-containing protein	KAF6197324.1 hypothetical protein GE061_020318 [Apolygus lucorum]	-
36	Al.g020319	Folded gastrulation N-terminal domain-containing protein	KAF6197325.1 hypothetical protein GE061_020319 [Apolygus lucorum]	serine-type endopeptidase activity
37	Al.g020317	-	KAF6197326.1 hypothetical protein GE061_020317 [Apolygus lucorum]	-
38	Al.g020316	-	KAF6197327.1 hypothetical protein GE061_020316 [Apolygus lucorum]	-
39	Al.g020315	-	KAF6197328.1 hypothetical protein GE061_020315 [Apolygus lucorum]	-
40	Al.g020314	DUF4780 domain-containing protein (Fragment)	KAF6197329.1 hypothetical protein GE061_020314, partial [Apolygus lucorum]	-
41	Al.g020313	Proteasome-activating nucleotidase	KAF6197330.1 hypothetical protein GE061_020313 [Apolygus lucorum]	proteasome complex
42	Al.g020311	-	KAF6197331.1 hypothetical protein GE061_020311 [Apolygus lucorum]	-
43	Al.g020312	-	KAF6197332.1 hypothetical protein GE061_020312 [Apolygus lucorum]	-
44	Al.g020310	-	KAF6197333.1 hypothetical protein GE061_020310 [Apolygus lucorum]	-
45	Al.g020308	-	KAF6197334.1 hypothetical protein GE061_020308 [Apolygus lucorum]	-
46	Al.g020309	Mediator of RNA polymerase II transcription subunit 14	KAF6197335.1 hypothetical protein GE061_020309 [Apolygus lucorum]	mediator complex
47	Al.g020307	-	KAF6197336.1 hypothetical protein GE061_020307 [Apolygus lucorum]	-
48	Al.g020302	-	KAF6197337.1 hypothetical protein GE061_020302 [Apolygus lucorum]	-
49	Al.g020303	-	KAF6197338.1 hypothetical protein GE061_020303 [Apolygus lucorum]	-
50	Al.g020304	Prolyl 4-hydroxylase alpha-subunit N-terminal domain-containing protein	KAF6197339.1 hypothetical protein GE061_020304 [Apolygus lucorum]	-
51	Al.g020305	-	KAF6197340.1 hypothetical protein GE061_020305 [Apolygus lucorum]	-
52	Al.g020306	MICOS complex subunit MIC13	KAF6197341.1 hypothetical protein GE061_020306 [Apolygus lucorum]	membrane
53	Al.g020300	-	KAF6197342.1 hypothetical protein GE061_020300 [Apolygus lucorum]	-
54	Al.g020301	-	KAF6197343.1 hypothetical protein GE061_020301 [Apolygus lucorum]	-
55	Al.g020299	-	KAF6197344.1 hypothetical protein GE061_020299 [Apolygus lucorum]	-
56	Al.g020297	-	KAF6197345.1 hypothetical protein GE061_020297 [Apolygus lucorum]	-
57	Al.g020298	Nuclear receptor domain-containing protein (Fragment)	KAF6197346.1 hypothetical protein GE061_020298, partial [Apolygus lucorum]	-
58	Al.g020296	Retrotransposon gag domain-containing protein	KAF6197347.1 hypothetical protein GE061_020296 [Apolygus lucorum]	zinc ion binding
59	Al.g020295	-	KAF6197348.1 hypothetical protein GE061_020295, partial [Apolygus lucorum]	metal ion transmembrane transporter activity
60	Al.g020284	-	KAF6197349.1 hypothetical protein GE061_020284 [Apolygus lucorum]	-
61	Al.g020285	Polymerase nucleotidyl transferase domain-containing protein	KAF6197350.1 hypothetical protein GE061_020285 [Apolygus lucorum]	-
62	Al.g020286	-	KAF6197351.1 hypothetical protein GE061_020286 [Apolygus lucorum]	-
63	Al.g020287	RING-type domain-containing protein	KAF6197352.1 hypothetical protein GE061_020287 [Apolygus lucorum]	metal ion binding
64	Al.g020288	-	KAF6197353.1 hypothetical protein GE061_020288 [Apolygus lucorum]	-
65	Al.g020289	DNA polymerase	KAF6197354.1 hypothetical protein GE061_020289 [Apolygus lucorum]	DNA polymerase complex
66	Al.g020290	-	KAF6197355.1 hypothetical protein GE061_020290 [Apolygus lucorum]	-
67	Al.g020291	-	KAF6197356.1 hypothetical protein GE061_020291 [Apolygus lucorum]	viral life cycle
68	Al.g020292	MATH domain-containing protein	KAF6197357.1 hypothetical protein GE061_020292 [Apolygus lucorum]	-
69	Al.g020293	C2H2-type domain-containing protein	KAF6197358.1 hypothetical protein GE061_020293 [Apolygus lucorum]	-
70	Al.g020294	CCZ1/INTU/HSP4 first Longin domain-containing protein	KAF6197359.1 hypothetical protein GE061_020294 [Apolygus lucorum]	-
71	Al.g020275	-	KAF6197360.1 hypothetical protein GE061_020275 [Apolygus lucorum]	-
72	Al.g020276	-	KAF6197361.1 hypothetical protein GE061_020276 [Apolygus lucorum]	-
73	Al.g020277	-	KAF6197362.1 hypothetical protein GE061_020277 [Apolygus lucorum]	-
74	Al.g020278	CIDE-N domain-containing protein	KAF6197363.1 hypothetical protein GE061_020278 [Apolygus lucorum]	-
75	Al.g020279	-	KAF6197364.1 hypothetical protein GE061_020279 [Apolygus lucorum]	-
76	Al.g020280	-	KAF6197365.1 hypothetical protein GE061_020280 [Apolygus lucorum]	-
77	Al.g020281	-	KAF6197366.1 hypothetical protein GE061_020281 [Apolygus lucorum]	-
78	Al.g020282	-	KAF6197367.1 hypothetical protein GE061_020282 [Apolygus lucorum]	-
79	Al.g020283	-	KAF6197368.1 hypothetical protein GE061_020283 [Apolygus lucorum]	-
80	Al.g020273	C2H2-type domain-containing protein	KAF6197369.1 hypothetical protein GE061_020273 [Apolygus lucorum]	-
81	Al.g020254	-	KAF6197370.1 hypothetical protein GE061_020254 [Apolygus lucorum]	-
82	Al.g020255	C2H2-type domain-containing protein	KAF6197371.1 hypothetical protein GE061_020255 [Apolygus lucorum]	-
83	Al.g020256	-	KAF6197372.1 hypothetical protein GE061_020256 [Apolygus lucorum]	-
84	Al.g020257	C2H2-type domain-containing protein	KAF6197373.1 hypothetical protein GE061_020257 [Apolygus lucorum]	-
85	Al.g020258	Longitudinals lacking protein, isoform G (Fragment)	KAF6197374.1 hypothetical protein GE061_020258 [Apolygus lucorum]	-
86	Al.g020259	-	KAF6197375.1 hypothetical protein GE061_020259 [Apolygus lucorum]	-
87	Al.g020260	PB1 domain-containing protein	KAF6197376.1 hypothetical protein GE061_020260 [Apolygus lucorum]	-
88	Al.g020261	Longitudinals lacking protein, isoform G (Fragment)	KAF6197377.1 hypothetical protein GE061_020261 [Apolygus lucorum]	-
89	Al.g020262	-	KAF6197378.1 hypothetical protein GE061_020262 [Apolygus lucorum]	-
90	Al.g020263	C2H2-type domain-containing protein	KAF6197379.1 hypothetical protein GE061_020263 [Apolygus lucorum]	-
91	Al.g020264	C2H2-type domain-containing protein	KAF6197380.1 hypothetical protein GE061_020264 [Apolygus lucorum]	-
92	Al.g020265	Peptidase S1 domain-containing protein	KAF6197381.1 hypothetical protein GE061_020265 [Apolygus lucorum]	-
93	Al.g020266	-	KAF6197382.1 hypothetical protein GE061_020266 [Apolygus lucorum]	-
94	Al.g020267	C2H2-type domain-containing protein	KAF6197383.1 hypothetical protein GE061_020267 [Apolygus lucorum]	-
95	Al.g020268	C2H2-type domain-containing protein	KAF6197384.1 hypothetical protein GE061_020268 [Apolygus lucorum]	-
96	Al.g020269	C2H2-type domain-containing protein	KAF6197385.1 hypothetical protein GE061_020269 [Apolygus lucorum]	-
97	Al.g020270	C2H2-type domain-containing protein	KAF6197386.1 hypothetical protein GE061_020270 [Apolygus lucorum]	-
98	Al.g020271	-	KAF6197387.1 hypothetical protein GE061_020271 [Apolygus lucorum]	-
99	Al.g020272	C2H2-type domain-containing protein	KAF6197388.1 hypothetical protein GE061_020272 [Apolygus lucorum]	-
100	Al.g020252	CCHC-type domain-containing protein	KAF6197389.1 hypothetical protein GE061_020252 [Apolygus lucorum]	zinc ion binding
101	Al.g020253	CCHC-type domain-containing protein	KAF6197390.1 hypothetical protein GE061_020253 [Apolygus lucorum]	zinc ion binding
102	Al.g020249	CCHC-type domain-containing protein	KAF6197391.1 hypothetical protein GE061_020249 [Apolygus lucorum]	zinc ion binding
103	Al.g020250	-	KAF6197392.1 hypothetical protein GE061_020250 [Apolygus lucorum]	-
104	Al.g020251	CCHC-type domain-containing protein	KAF6197393.1 hypothetical protein GE061_020251 [Apolygus lucorum]	zinc ion binding
105	Al.g020248	-	KAF6197394.1 hypothetical protein GE061_020248 [Apolygus lucorum]	-
106	Al.g020247	-	KAF6197395.1 hypothetical protein GE061_020247 [Apolygus lucorum]	-
107	Al.g020246	-	KAF6197396.1 hypothetical protein GE061_020246, partial [Apolygus lucorum]	-
108	Al.g020245	-	KAF6197397.1 hypothetical protein GE061_020245 [Apolygus lucorum]	-
109	Al.g020244	-	KAF6197398.1 hypothetical protein GE061_020244 [Apolygus lucorum]	-
110	Al.g020243	Calpain-B (Fragment)	KAF6197399.1 hypothetical protein GE061_020243 [Apolygus lucorum]	-
111	Al.g020242	CCHC-type domain-containing protein	KAF6197400.1 hypothetical protein GE061_020242 [Apolygus lucorum]	zinc ion binding
112	Al.g020241	BIG2 domain-containing protein	KAF6197401.1 hypothetical protein GE061_020241 [Apolygus lucorum]	membrane
113	Al.g020240	-	KAF6197402.1 hypothetical protein GE061_020240, partial [Apolygus lucorum]	-
114	Al.g020238	-	KAF6197403.1 hypothetical protein GE061_020238 [Apolygus lucorum]	cysteine-type endopeptidase inhibitor activity
115	Al.g020234	-	KAF6197404.1 hypothetical protein GE061_020234 [Apolygus lucorum]	-
116	Al.g020235	CCD97-like C-terminal domain-containing protein	KAF6197405.1 hypothetical protein GE061_020235 [Apolygus lucorum]	-
117	Al.g020236	-	KAF6197406.1 hypothetical protein GE061_020236 [Apolygus lucorum]	-
118	Al.g020237	CCHC-type domain-containing protein	KAF6197407.1 hypothetical protein GE061_020237 [Apolygus lucorum]	zinc ion binding
119	Al.g020231	5'-nucleotidase	KAF6197408.1 hypothetical protein GE061_020231 [Apolygus lucorum]	5'-nucleotidase activity
120	Al.g020232	-	KAF6197409.1 hypothetical protein GE061_020232 [Apolygus lucorum]	-
121	Al.g020233	-	KAF6197410.1 hypothetical protein GE061_020233 [Apolygus lucorum]	-
122	Al.g020230	Ubiquitin-like protease family profile domain-containing protein	KAF6197411.1 hypothetical protein GE061_020230 [Apolygus lucorum]	-
123	Al.g020228	-	KAF6197412.1 hypothetical protein GE061_020228, partial [Apolygus lucorum]	-
124	Al.g020229	-	KAF6197413.1 hypothetical protein GE061_020229 [Apolygus lucorum]	-
125	Al.g020226	Nucleoside diphosphate kinase-like domain-containing protein	KAF6197414.1 hypothetical protein GE061_020226 [Apolygus lucorum]	nucleoside diphosphate kinase activity
126	Al.g020227	Phospholipase A2-like domain-containing protein	KAF6197415.1 hypothetical protein GE061_020227 [Apolygus lucorum]	structural molecule activity
127	Al.g020225	CCHC-type domain-containing protein	KAF6197416.1 hypothetical protein GE061_020225 [Apolygus lucorum]	zinc ion binding
128	Al.g020224	-	KAF6197417.1 hypothetical protein GE061_020224 [Apolygus lucorum]	-
129	Al.g020223	-	KAF6197418.1 hypothetical protein GE061_020223, partial [Apolygus lucorum]	-
130	Al.g020222	-	KAF6197419.1 hypothetical protein GE061_020222, partial [Apolygus lucorum]	-
131	Al.g020217	-	KAF6197420.1 hypothetical protein GE061_020217 [Apolygus lucorum]	-
132	Al.g020219	Odorant receptor	KAF6197421.1 hypothetical protein GE061_020219 [Apolygus lucorum]	odorant binding
133	Al.g020220	Odorant receptor	KAF6197422.1 hypothetical protein GE061_020220 [Apolygus lucorum]	odorant binding
134	Al.g020221	-	KAF6197423.1 hypothetical protein GE061_020221 [Apolygus lucorum]	-
135	Al.g020179	-	KAF6197424.1 hypothetical protein GE061_020179, partial [Apolygus lucorum]	-
136	Al.g020180	Senescence-associated protein	KAF6197425.1 hypothetical protein GE061_020180 [Apolygus lucorum]	-
137	Al.g020181	-	KAF6197426.1 hypothetical protein GE061_020181 [Apolygus lucorum]	-
138	Al.g020182	-	KAF6197427.1 hypothetical protein GE061_020182 [Apolygus lucorum]	-
139	Al.g020183	-	KAF6197428.1 hypothetical protein GE061_020183 [Apolygus lucorum]	-
140	Al.g020184	-	KAF6197429.1 hypothetical protein GE061_020184 [Apolygus lucorum]	-
141	Al.g020185	-	KAF6197430.1 hypothetical protein GE061_020185 [Apolygus lucorum]	-
142	Al.g020186	-	KAF6197431.1 hypothetical protein GE061_020186 [Apolygus lucorum]	-
143	Al.g020187	-	KAF6197432.1 hypothetical protein GE061_020187 [Apolygus lucorum]	-
144	Al.g020188	-	KAF6197433.1 hypothetical protein GE061_020188 [Apolygus lucorum]	-
145	Al.g020189	-	KAF6197434.1 hypothetical protein GE061_020189 [Apolygus lucorum]	-
146	Al.g020190	-	KAF6197435.1 hypothetical protein GE061_020190 [Apolygus lucorum]	-
147	Al.g020191	-	KAF6197436.1 hypothetical protein GE061_020191 [Apolygus lucorum]	-
148	Al.g020192	-	KAF6197437.1 hypothetical protein GE061_020192 [Apolygus lucorum]	membrane
149	Al.g020193	-	KAF6197438.1 hypothetical protein GE061_020193 [Apolygus lucorum]	-
150	Al.g020194	-	KAF6197439.1 hypothetical protein GE061_020194 [Apolygus lucorum]	-
151	Al.g020195	-	KAF6197440.1 hypothetical protein GE061_020195 [Apolygus lucorum]	-
152	Al.g020196	-	KAF6197441.1 hypothetical protein GE061_020196 [Apolygus lucorum]	-
153	Al.g020197	-	KAF6197442.1 hypothetical protein GE061_020197 [Apolygus lucorum]	-
154	Al.g020198	-	KAF6197443.1 hypothetical protein GE061_020198 [Apolygus lucorum]	-
155	Al.g020199	-	KAF6197444.1 hypothetical protein GE061_020199 [Apolygus lucorum]	-
156	Al.g020200	-	KAF6197445.1 hypothetical protein GE061_020200 [Apolygus lucorum]	-
157	Al.g020201	-	KAF6197446.1 hypothetical protein GE061_020201 [Apolygus lucorum]	-
158	Al.g020202	Senescence-associated protein	KAF6197447.1 hypothetical protein GE061_020202 [Apolygus lucorum]	-
159	Al.g020203	-	KAF6197448.1 hypothetical protein GE061_020203 [Apolygus lucorum]	-
160	Al.g020204	-	KAF6197449.1 hypothetical protein GE061_020204 [Apolygus lucorum]	-
161	Al.g020205	-	KAF6197450.1 hypothetical protein GE061_020205 [Apolygus lucorum]	-
162	Al.g020206	-	KAF6197451.1 hypothetical protein GE061_020206 [Apolygus lucorum]	-
163	Al.g020207	-	KAF6197452.1 hypothetical protein GE061_020207 [Apolygus lucorum]	-
164	Al.g020208	-	KAF6197453.1 hypothetical protein GE061_020208 [Apolygus lucorum]	-
165	Al.g020209	-	KAF6197454.1 hypothetical protein GE061_020209 [Apolygus lucorum]	-
166	Al.g020210	-	KAF6197455.1 hypothetical protein GE061_020210 [Apolygus lucorum]	-
167	Al.g020211	-	KAF6197456.1 hypothetical protein GE061_020211 [Apolygus lucorum]	-
168	Al.g020212	-	KAF6197457.1 hypothetical protein GE061_020212 [Apolygus lucorum]	-
169	Al.g020213	-	KAF6197458.1 hypothetical protein GE061_020213 [Apolygus lucorum]	-
170	Al.g020214	-	KAF6197459.1 hypothetical protein GE061_020214 [Apolygus lucorum]	-
171	Al.g020215	-	KAF6197460.1 hypothetical protein GE061_020215 [Apolygus lucorum]	-
172	Al.g020216	-	KAF6197461.1 hypothetical protein GE061_020216, partial [Apolygus lucorum]	-
173	Al.g020178	Protein naked cuticle homolog	KAF6197462.1 hypothetical protein GE061_020178, partial [Apolygus lucorum]	negative regulation of Wnt signaling pathway
174	Al.g020177	-	KAF6197463.1 hypothetical protein GE061_020177 [Apolygus lucorum]	-
175	Al.g020170	Heat shock protein 60	KAF6197464.1 hypothetical protein GE061_020170 [Apolygus lucorum]	protein refolding
176	Al.g020171	Facilitated trehalose transporter Tret1	KAF6197465.1 hypothetical protein GE061_020171 [Apolygus lucorum]	transmembrane transporter activity
177	Al.g020172	-	KAF6197466.1 hypothetical protein GE061_020172 [Apolygus lucorum]	-
178	Al.g020173	Beta'-coat protein (Fragment)	KAF6197467.1 hypothetical protein GE061_020173 [Apolygus lucorum]	COPI-coated vesicle membrane
179	Al.g020174	Putative snare protein ykt6 synaptobrevin/vamp syperfamily	KAF6197468.1 hypothetical protein GE061_020174 [Apolygus lucorum]	Golgi membrane
180	Al.g020176	BTB domain-containing protein	KAF6197469.1 hypothetical protein GE061_020176 [Apolygus lucorum]	-
181	Al.g020169	-	KAF6197470.1 hypothetical protein GE061_020169, partial [Apolygus lucorum]	-
182	Al.g020168	-	KAF6197471.1 hypothetical protein GE061_020168 [Apolygus lucorum]	-
183	Al.g020167	Bro-N domain-containing protein	KAF6197472.1 hypothetical protein GE061_020167 [Apolygus lucorum]	hormone activity
184	Al.g020166	Retrotransposon gag domain-containing protein	KAF6197473.1 hypothetical protein GE061_020166 [Apolygus lucorum]	DNA biosynthetic process
185	Al.g020165	-	KAF6197474.1 hypothetical protein GE061_020165 [Apolygus lucorum]	-
186	Al.g020158	-	KAF6197475.1 hypothetical protein GE061_020158 [Apolygus lucorum]	-
187	Al.g020159	-	KAF6197476.1 hypothetical protein GE061_020159 [Apolygus lucorum]	-
188	Al.g020160	RRM domain-containing protein (Fragment)	KAF6197477.1 hypothetical protein GE061_020160 [Apolygus lucorum]	-
189	Al.g020161	RanBP2-type domain-containing protein	KAF6197478.1 hypothetical protein GE061_020161 [Apolygus lucorum]	metal ion binding
190	Al.g020162	Transcriptional adapter 3-A	KAF6197479.1 hypothetical protein GE061_020162 [Apolygus lucorum]	nucleus
191	Al.g020163	Pre-mRNA-splicing factor SYF2	KAF6197480.1 hypothetical protein GE061_020163 [Apolygus lucorum]	spliceosomal complex
192	Al.g020164	-	KAF6197481.1 hypothetical protein GE061_020164 [Apolygus lucorum]	mitochondrial inner membrane
193	Al.g020157	-	KAF6197482.1 hypothetical protein GE061_020157 [Apolygus lucorum]	-
194	Al.g020156	-	KAF6197483.1 hypothetical protein GE061_020156 [Apolygus lucorum]	-
195	Al.g020150	Photoreceptor-specific nuclear receptor-like	KAF6197484.1 hypothetical protein GE061_020150, partial [Apolygus lucorum]	nucleus
196	Al.g020151	-	KAF6197485.1 hypothetical protein GE061_020151 [Apolygus lucorum]	regulation of exit from mitosis
197	Al.g020152	E3 ubiquitin-protein ligase RNF170	KAF6197486.1 hypothetical protein GE061_020152 [Apolygus lucorum]	ubiquitin protein ligase activity
198	Al.g020153	MAU2 chromatid cohesion factor homolog	KAF6197487.1 hypothetical protein GE061_020153 [Apolygus lucorum]	mitotic sister chromatid cohesion
199	Al.g020154	Putative hsp90 co-chaperone cpr7/cyclophilin (Fragment)	KAF6197488.1 hypothetical protein GE061_020154 [Apolygus lucorum]	peptidyl-prolyl cis-trans isomerase activity
200	Al.g020155	BAR domain-containing protein	KAF6197489.1 hypothetical protein GE061_020155 [Apolygus lucorum]	GTPase activator activity
201	Al.g020149	-	KAF6197490.1 hypothetical protein GE061_020149 [Apolygus lucorum]	-
202	Al.g020147	Retrotransposon gag domain-containing protein	KAF6197491.1 hypothetical protein GE061_020147 [Apolygus lucorum]	zinc ion binding
203	Al.g020148	CCHC-type domain-containing protein	KAF6197492.1 hypothetical protein GE061_020148 [Apolygus lucorum]	zinc ion binding
204	Al.g020141	-	KAF6197493.1 hypothetical protein GE061_020141 [Apolygus lucorum]	protein heterodimerization activity
205	Al.g020142	H15 domain-containing protein (Fragment)	KAF6197494.1 hypothetical protein GE061_020142 [Apolygus lucorum]	nucleosome assembly
206	Al.g020143	Histone H2A/H2B/H3 domain-containing protein	KAF6197495.1 hypothetical protein GE061_020143 [Apolygus lucorum]	protein heterodimerization activity
207	Al.g020144	Histone H2A/H2B/H3 domain-containing protein	KAF6197496.1 hypothetical protein GE061_020144 [Apolygus lucorum]	protein heterodimerization activity
208	Al.g020145	-	KAF6197497.1 hypothetical protein GE061_020145 [Apolygus lucorum]	nucleosome
209	Al.g020146	Histone H1-like nucleoprotein HC2	KAF6197498.1 hypothetical protein GE061_020146, partial [Apolygus lucorum]	nucleosome assembly
210	Al.g020140	-	KAF6197499.1 hypothetical protein GE061_020140 [Apolygus lucorum]	-
211	Al.g020138	LIM zinc-binding domain-containing protein	KAF6197500.1 hypothetical protein GE061_020138 [Apolygus lucorum]	metal ion binding
212	Al.g020139	-	KAF6197501.1 hypothetical protein GE061_020139 [Apolygus lucorum]	-
213	Al.g020136	Reverse transcriptase domain-containing protein	KAF6197502.1 hypothetical protein GE061_020136 [Apolygus lucorum]	-
214	Al.g020137	AT07459p (inferred by orthology to a D. melanogaster protein)	KAF6197503.1 hypothetical protein GE061_020137 [Apolygus lucorum]	calcium:sodium antiporter activity
215	Al.g020135	CUB domain-containing protein	KAF6197504.1 hypothetical protein GE061_020135, partial [Apolygus lucorum]	-
216	Al.g020131	SUEL-type lectin domain-containing protein	KAF6197505.1 hypothetical protein GE061_020131 [Apolygus lucorum]	-
217	Al.g020132	Peptidase M1 leukotriene A4 hydrolase/aminopeptidase C-terminal domain-containing protein	KAF6197506.1 hypothetical protein GE061_020132 [Apolygus lucorum]	side of membrane
218	Al.g020133	SUEL-type lectin domain-containing protein	KAF6197507.1 hypothetical protein GE061_020133 [Apolygus lucorum]	-
219	Al.g020134	SUEL-type lectin domain-containing protein	KAF6197508.1 hypothetical protein GE061_020134 [Apolygus lucorum]	carbohydrate binding
220	Al.g020130	-	KAF6197509.1 hypothetical protein GE061_020130 [Apolygus lucorum]	-
221	Al.g008474	-	KAF6197510.1 hypothetical protein GE061_008474 [Apolygus lucorum]	-
222	Al.g008475	-	KAF6197511.1 hypothetical protein GE061_008475 [Apolygus lucorum]	-
223	Al.g008476	Fungal N-terminal domain-containing protein	KAF6197512.1 hypothetical protein GE061_008476 [Apolygus lucorum]	membrane
224	Al.g008477	Piwi domain-containing protein	KAF6197513.1 hypothetical protein GE061_008477 [Apolygus lucorum]	regulatory RNA binding
225	Al.g008478	-	KAF6197514.1 hypothetical protein GE061_008478 [Apolygus lucorum]	-
226	Al.g008479	-	KAF6197515.1 hypothetical protein GE061_008479, partial [Apolygus lucorum]	-
227	Al.g008480	GTP-binding protein REM 1	KAF6197516.1 hypothetical protein GE061_008480 [Apolygus lucorum]	GTPase activity
228	Al.g008481	Small monomeric GTPase	KAF6197517.1 hypothetical protein GE061_008481, partial [Apolygus lucorum]	GTPase activity
229	Al.g008482	GTP-binding protein REM 1	KAF6197518.1 hypothetical protein GE061_008482 [Apolygus lucorum]	GTPase activity
230	Al.g008483	-	KAF6197519.1 hypothetical protein GE061_008483 [Apolygus lucorum]	-
231	Al.g008484	-	KAF6197520.1 hypothetical protein GE061_008484 [Apolygus lucorum]	-
232	Al.g008485	Longitudinals lacking protein-like	KAF6197521.1 hypothetical protein GE061_008485 [Apolygus lucorum]	-
233	Al.g008486	-	KAF6197522.1 hypothetical protein GE061_008486 [Apolygus lucorum]	-
234	Al.g008487	Stromal membrane-associated protein 2	KAF6197523.1 hypothetical protein GE061_008487 [Apolygus lucorum]	GTPase activator activity
235	Al.g008488	-	KAF6197524.1 hypothetical protein GE061_008488 [Apolygus lucorum]	-
236	Al.g008489	FERM domain-containing protein	KAF6197525.1 hypothetical protein GE061_008489 [Apolygus lucorum]	animal organ morphogenesis
237	Al.g008490	Stromal membrane-associated protein 1	KAF6197526.1 hypothetical protein GE061_008490 [Apolygus lucorum]	GTPase activator activity
238	Al.g008491	-	KAF6197527.1 hypothetical protein GE061_008491 [Apolygus lucorum]	-
239	Al.g008492	E3 ubiquitin-protein ligase MYLIP-A	KAF6197528.1 hypothetical protein GE061_008492 [Apolygus lucorum]	animal organ morphogenesis
240	Al.g008493	Zinc finger protein 845	KAF6197529.1 hypothetical protein GE061_008493, partial [Apolygus lucorum]	-
241	Al.g008494	-	KAF6197530.1 hypothetical protein GE061_008494, partial [Apolygus lucorum]	-
242	Al.g008495	C2H2-type domain-containing protein	KAF6197531.1 hypothetical protein GE061_008495 [Apolygus lucorum]	-
243	Al.g008496	-	KAF6197532.1 hypothetical protein GE061_008496 [Apolygus lucorum]	-
244	Al.g008497	-	KAF6197533.1 hypothetical protein GE061_008497 [Apolygus lucorum]	-
245	Al.g008498	-	KAF6197534.1 hypothetical protein GE061_008498 [Apolygus lucorum]	-
246	Al.g008499	RNase H type-1 domain-containing protein	KAF6197535.1 hypothetical protein GE061_008499 [Apolygus lucorum]	RNA-DNA hybrid ribonuclease activity
247	Al.g008500	GTP-binding protein REM 1	KAF6197536.1 hypothetical protein GE061_008500 [Apolygus lucorum]	GTPase activity
248	Al.g008501	-	KAF6197537.1 hypothetical protein GE061_008501 [Apolygus lucorum]	-
249	Al.g008502	RNase H type-1 domain-containing protein	KAF6197538.1 hypothetical protein GE061_008502 [Apolygus lucorum]	RNA-DNA hybrid ribonuclease activity
250	Al.g008503	GTP-binding protein REM 1	KAF6197539.1 hypothetical protein GE061_008503 [Apolygus lucorum]	GTPase activity
251	Al.g008504	-	KAF6197540.1 hypothetical protein GE061_008504, partial [Apolygus lucorum]	-
252	Al.g008505	CTNNB1 binding N-teminal domain-containing protein	KAF6197541.1 hypothetical protein GE061_008505 [Apolygus lucorum]	-
253	Al.g008506	Zinc finger PHD-type domain-containing protein	KAF6197542.1 hypothetical protein GE061_008506 [Apolygus lucorum]	-
254	Al.g008507	Zinc finger PHD-type domain-containing protein	KAF6197543.1 hypothetical protein GE061_008507 [Apolygus lucorum]	-
255	Al.g008508	-	KAF6197544.1 hypothetical protein GE061_008508 [Apolygus lucorum]	-
256	Al.g008509	CTNNB1 binding N-teminal domain-containing protein	KAF6197545.1 hypothetical protein GE061_008509 [Apolygus lucorum]	-
257	Al.g008510	SGNH hydrolase-type esterase domain-containing protein	KAF6197546.1 hypothetical protein GE061_008510 [Apolygus lucorum]	-
258	Al.g008511	CTNNB1 binding N-teminal domain-containing protein	KAF6197547.1 hypothetical protein GE061_008511 [Apolygus lucorum]	-
259	Al.g008512	-	KAF6197548.1 hypothetical protein GE061_008512 [Apolygus lucorum]	-
260	Al.g008513	Ionotropic glutamate receptor C-terminal domain-containing protein	KAF6197549.1 hypothetical protein GE061_008513 [Apolygus lucorum]	ligand-gated monoatomic ion channel activity
261	Al.g008514	Serine/threonine specific protein phosphatases domain-containing protein	KAF6197550.1 hypothetical protein GE061_008514 [Apolygus lucorum]	myosin phosphatase activity
262	Al.g008515	Protein kinase domain-containing protein	KAF6197551.1 hypothetical protein GE061_008515 [Apolygus lucorum]	protein serine/threonine kinase activity
263	Al.g008516	-	KAF6197552.1 hypothetical protein GE061_008516 [Apolygus lucorum]	-
264	Al.g008517	Translocator protein	KAF6197553.1 hypothetical protein GE061_008517 [Apolygus lucorum]	membrane
265	Al.g008518	RNase H type-1 domain-containing protein	KAF6197554.1 hypothetical protein GE061_008518 [Apolygus lucorum]	RNA-DNA hybrid ribonuclease activity
266	Al.g008519	Venom metalloproteinase 1	KAF6197555.1 hypothetical protein GE061_008519 [Apolygus lucorum]	metalloendopeptidase activity
267	Al.g008520	-	KAF6197556.1 hypothetical protein GE061_008520 [Apolygus lucorum]	-
268	Al.g008521	-	KAF6197557.1 hypothetical protein GE061_008521 [Apolygus lucorum]	-
269	Al.g008522	-	KAF6197558.1 hypothetical protein GE061_008522 [Apolygus lucorum]	-
270	Al.g008523	Multiple EGF like domains 6	KAF6197559.1 hypothetical protein GE061_008523, partial [Apolygus lucorum]	scavenger receptor activity
271	Al.g008524	-	KAF6197560.1 hypothetical protein GE061_008524 [Apolygus lucorum]	-
272	Al.g008525	Peptidase M12B propeptide domain-containing protein	KAF6197561.1 hypothetical protein GE061_008525 [Apolygus lucorum]	-
273	Al.g008526	Venom metalloproteinase 3	KAF6197562.1 hypothetical protein GE061_008526 [Apolygus lucorum]	metalloendopeptidase activity
274	Al.g008527	Mannosylglucosyl-3-phosphoglycerate phosphatase isoform X2	KAF6197563.1 hypothetical protein GE061_008527 [Apolygus lucorum]	nucleotide catabolic process
275	Al.g008528	-	KAF6197564.1 hypothetical protein GE061_008528 [Apolygus lucorum]	-
276	Al.g008529	-	KAF6197565.1 hypothetical protein GE061_008529, partial [Apolygus lucorum]	protein-arginine N-methyltransferase activity
277	Al.g008530	Protein arginine n-methyltransferase prmt1	KAF6197566.1 hypothetical protein GE061_008530, partial [Apolygus lucorum]	protein-arginine N-methyltransferase activity
278	Al.g008531	Phagosome assembly factor 1	KAF6197567.1 hypothetical protein GE061_008531 [Apolygus lucorum]	Golgi to plasma membrane protein transport
279	Al.g008532	-	KAF6197568.1 hypothetical protein GE061_008532, partial [Apolygus lucorum]	-
280	Al.g008533	52 kDa repressor of the inhibitor of the protein kinase	KAF6197569.1 hypothetical protein GE061_008533 [Apolygus lucorum]	zinc ion binding
281	Al.g008534	Arginine methyltransferase 1 (Fragment)	KAF6197570.1 hypothetical protein GE061_008534 [Apolygus lucorum]	protein-arginine N-methyltransferase activity
282	Al.g008535	Mannosylglucosyl-3-phosphoglycerate phosphatase isoform X2	KAF6197571.1 hypothetical protein GE061_008535 [Apolygus lucorum]	nucleotide catabolic process
283	Al.g008536	Prolow-density lipoprotein receptor-related protein 1 (Fragment)	KAF6197572.1 hypothetical protein GE061_008536 [Apolygus lucorum]	endocytosis
284	Al.g008537	RE1-silencing transcription factor	KAF6197573.1 hypothetical protein GE061_008537 [Apolygus lucorum]	methyltransferase activity
285	Al.g008538	-	KAF6197574.1 hypothetical protein GE061_008538 [Apolygus lucorum]	-
286	Al.g008539	Transcription factor CBF/NF-Y/archaeal histone domain-containing protein	KAF6197575.1 hypothetical protein GE061_008539 [Apolygus lucorum]	protein heterodimerization activity
287	Al.g008540	-	KAF6197576.1 hypothetical protein GE061_008540 [Apolygus lucorum]	-
288	Al.g008541	-	KAF6197577.1 hypothetical protein GE061_008541 [Apolygus lucorum]	-
289	Al.g008542	CTNNB1 binding N-teminal domain-containing protein	KAF6197578.1 hypothetical protein GE061_008542 [Apolygus lucorum]	-
290	Al.g008543	-	KAF6197579.1 hypothetical protein GE061_008543 [Apolygus lucorum]	-
291	Al.g008545	Nuclear receptor domain-containing protein	KAF6197580.1 hypothetical protein GE061_008545 [Apolygus lucorum]	serine-type endopeptidase activity
292	Al.g008546	-	KAF6197581.1 hypothetical protein GE061_008546 [Apolygus lucorum]	-
293	Al.g008547	-	KAF6197582.1 hypothetical protein GE061_008547 [Apolygus lucorum]	-
294	Al.g008548	-	KAF6197583.1 hypothetical protein GE061_008548 [Apolygus lucorum]	-
295	Al.g008549	Vesicular inhibitory amino acid transporter	KAF6197584.1 hypothetical protein GE061_008549 [Apolygus lucorum]	membrane
296	Al.g008550	-	KAF6197585.1 hypothetical protein GE061_008550 [Apolygus lucorum]	-
297	Al.g008551	Zinc finger protein PLAG1	KAF6197586.1 hypothetical protein GE061_008551 [Apolygus lucorum]	-
298	Al.g008552	Mitochondrial cytochrome c oxidase subunit VIc/VIIs domain-containing protein	KAF6197587.1 hypothetical protein GE061_008552 [Apolygus lucorum]	mitochondrial inner membrane
299	Al.g008553	CCHC-type domain-containing protein	KAF6197588.1 hypothetical protein GE061_008553 [Apolygus lucorum]	zinc ion binding
300	Al.g008554	Nuclear respiratory factor 1	KAF6197589.1 hypothetical protein GE061_008554 [Apolygus lucorum]	-
301	Al.g008555	-	KAF6197590.1 hypothetical protein GE061_008555 [Apolygus lucorum]	-
302	Al.g008556	CCHC-type domain-containing protein	KAF6197591.1 hypothetical protein GE061_008556 [Apolygus lucorum]	zinc ion binding
303	Al.g008557	Feline leukemia virus subgroup C receptor-related protein 2	KAF6197592.1 hypothetical protein GE061_008557 [Apolygus lucorum]	transmembrane transporter activity
304	Al.g008558	-	KAF6197593.1 hypothetical protein GE061_008558 [Apolygus lucorum]	-
305	Al.g008559	V-type proton ATPase subunit S1/VOA1 transmembrane domain-containing protein (Fragment)	KAF6197594.1 hypothetical protein GE061_008559 [Apolygus lucorum]	membrane
306	Al.g008560	-	KAF6197595.1 hypothetical protein GE061_008560 [Apolygus lucorum]	-
307	Al.g008561	CCHC-type domain-containing protein	KAF6197596.1 hypothetical protein GE061_008561 [Apolygus lucorum]	-
308	Al.g008562	Feline leukemia virus subgroup C receptor-related protein 2	KAF6197597.1 hypothetical protein GE061_008562 [Apolygus lucorum]	transmembrane transporter activity
309	Al.g008563	MADF domain-containing protein	KAF6197598.1 hypothetical protein GE061_008563 [Apolygus lucorum]	-
310	Al.g008564	ubiquitinyl hydrolase 1	KAF6197599.1 hypothetical protein GE061_008564 [Apolygus lucorum]	cysteine-type deubiquitinase activity
311	Al.g008565	-	KAF6197600.1 hypothetical protein GE061_008565 [Apolygus lucorum]	-
312	Al.g008566	Nuclear transcription factor Y subunit gamma	KAF6197601.1 hypothetical protein GE061_008566 [Apolygus lucorum]	protein heterodimerization activity
313	Al.g008567	-	KAF6197602.1 hypothetical protein GE061_008567 [Apolygus lucorum]	-
314	Al.g008568	G protein alpha s subunit	KAF6197603.1 hypothetical protein GE061_008568, partial [Apolygus lucorum]	G-protein beta/gamma-subunit complex binding
315	Al.g008569	-	KAF6197604.1 hypothetical protein GE061_008569 [Apolygus lucorum]	-
316	Al.g008570	-	KAF6197605.1 hypothetical protein GE061_008570 [Apolygus lucorum]	-
317	Al.g008571	DDE Tnp4 domain-containing protein	KAF6197606.1 hypothetical protein GE061_008571 [Apolygus lucorum]	metal ion binding
318	Al.g008572	-	KAF6197607.1 hypothetical protein GE061_008572 [Apolygus lucorum]	exon-exon junction complex
319	Al.g008573	-	KAF6197608.1 hypothetical protein GE061_008573 [Apolygus lucorum]	-
320	Al.g008574	Oxidative stress-induced growth inhibitor 2	KAF6197609.1 hypothetical protein GE061_008574 [Apolygus lucorum]	-
321	Al.g008576	Gastrula zinc finger protein XlCGF57.1-like	KAF6197610.1 hypothetical protein GE061_008576 [Apolygus lucorum]	RNA polymerase II cis-regulatory region sequence-specific DNA binding
322	Al.g008577	RNase H type-1 domain-containing protein	KAF6197611.1 hypothetical protein GE061_008577 [Apolygus lucorum]	RNA-DNA hybrid ribonuclease activity
323	Al.g008578	-	KAF6197612.1 hypothetical protein GE061_008578 [Apolygus lucorum]	-
324	Al.g008579	RBR-type E3 ubiquitin transferase	KAF6197613.1 hypothetical protein GE061_008579 [Apolygus lucorum]	ubiquitin-protein transferase activity
325	Al.g008580	-	KAF6197614.1 hypothetical protein GE061_008580 [Apolygus lucorum]	-
326	Al.g008581	-	KAF6197615.1 hypothetical protein GE061_008581 [Apolygus lucorum]	-
327	Al.g008582	Putative aminopeptidase of the m17 family	KAF6197616.1 hypothetical protein GE061_008582 [Apolygus lucorum]	metalloaminopeptidase activity
328	Al.g008583	-	KAF6197617.1 hypothetical protein GE061_008583 [Apolygus lucorum]	-
329	Al.g008584	-	KAF6197618.1 hypothetical protein GE061_008584 [Apolygus lucorum]	-
330	Al.g008585	EGF domain-specific O-linked N-acetylglucosamine transferase	KAF6197619.1 hypothetical protein GE061_008585 [Apolygus lucorum]	glycosyltransferase activity
331	Al.g008586	Probable aminopeptidase NPEPL1	KAF6197620.1 hypothetical protein GE061_008586 [Apolygus lucorum]	metalloaminopeptidase activity
332	Al.g008587	NACHT domain-containing protein	KAF6197621.1 hypothetical protein GE061_008587 [Apolygus lucorum]	-
333	Al.g008588	G-protein coupled receptors family 1 profile domain-containing protein	KAF6197622.1 hypothetical protein GE061_008588 [Apolygus lucorum]	membrane
334	Al.g008589	SH3 domain-containing protein	KAF6197623.1 hypothetical protein GE061_008589 [Apolygus lucorum]	protein import into peroxisome matrix, docking
335	Al.g008590	-	KAF6197624.1 hypothetical protein GE061_008590 [Apolygus lucorum]	-
336	Al.g008591	EGF-like domain-containing protein	KAF6197625.1 hypothetical protein GE061_008591 [Apolygus lucorum]	endocytosis
337	Al.g008592	-	KAF6197626.1 hypothetical protein GE061_008592 [Apolygus lucorum]	-
338	Al.g008593	EGF-like domain-containing protein	KAF6197627.1 hypothetical protein GE061_008593, partial [Apolygus lucorum]	endocytosis
339	Al.g008594	-	KAF6197628.1 hypothetical protein GE061_008594, partial [Apolygus lucorum]	-
340	Al.g008595	Bromo domain-containing protein	KAF6197629.1 hypothetical protein GE061_008595 [Apolygus lucorum]	ATP hydrolysis activity
341	Al.g008596	SANT domain-containing protein	KAF6197630.1 hypothetical protein GE061_008596 [Apolygus lucorum]	-
342	Al.g008597	-	KAF6197631.1 hypothetical protein GE061_008597 [Apolygus lucorum]	-
343	Al.g008598	-	KAF6197632.1 hypothetical protein GE061_008598 [Apolygus lucorum]	-
344	Al.g008599	Moesin/ezrin/radixin homolog 1	KAF6197633.1 hypothetical protein GE061_008599 [Apolygus lucorum]	adherens junction
345	Al.g008600	Band 4.1 C-terminal domain-containing protein	KAF6197634.1 hypothetical protein GE061_008600, partial [Apolygus lucorum]	actin binding
346	Al.g008601	Ribosomal protein L7/L12 oligomerisation domain-containing protein	KAF6197635.1 hypothetical protein GE061_008601 [Apolygus lucorum]	ribonucleoprotein complex
347	Al.g008602	Nuclear inhibitor of protein phosphatase 1	KAF6197636.1 hypothetical protein GE061_008602 [Apolygus lucorum]	-
348	Al.g008603	Reverse transcriptase domain-containing protein	KAF6197637.1 hypothetical protein GE061_008603 [Apolygus lucorum]	catalytic activity
349	Al.g008604	CTNNB1 binding N-teminal domain-containing protein	KAF6197638.1 hypothetical protein GE061_008604 [Apolygus lucorum]	-
350	Al.g008605	C2H2-type domain-containing protein	KAF6197639.1 hypothetical protein GE061_008605 [Apolygus lucorum]	-
351	Al.g008606	Arrestin C-terminal-like domain-containing protein	KAF6197640.1 hypothetical protein GE061_008606 [Apolygus lucorum]	-
352	Al.g008607	Ribonucloprotein (Fragment)	KAF6197641.1 hypothetical protein GE061_008607 [Apolygus lucorum]	nucleolus
353	Al.g008608	Serrate RNA effector molecule homolog	KAF6197642.1 hypothetical protein GE061_008608, partial [Apolygus lucorum]	regulatory ncRNA-mediated gene silencing
354	Al.g008609	Ribosomal protein S9, putative	KAF6197643.1 hypothetical protein GE061_008609, partial [Apolygus lucorum]	ribonucleoprotein complex
355	Al.g008610	Peptidase S1 domain-containing protein	KAF6197644.1 hypothetical protein GE061_008610 [Apolygus lucorum]	serine-type endopeptidase activity
356	Al.g008611	-	KAF6197645.1 hypothetical protein GE061_008611 [Apolygus lucorum]	-
357	Al.g008612	Retrotransposon gag domain-containing protein	KAF6197646.1 hypothetical protein GE061_008612 [Apolygus lucorum]	-
358	Al.g008613	Integrase zinc-binding domain-containing protein	KAF6197647.1 hypothetical protein GE061_008613 [Apolygus lucorum]	-
359	Al.g008614	Nucleolar protein 4-like	KAF6197648.1 hypothetical protein GE061_008614, partial [Apolygus lucorum]	-
360	Al.g008615	CUB domain-containing protein	KAF6197649.1 hypothetical protein GE061_008615 [Apolygus lucorum]	membrane
361	Al.g008616	C2H2-type domain-containing protein	KAF6197650.1 hypothetical protein GE061_008616 [Apolygus lucorum]	-
362	Al.g008617	Neuropilin and tolloid-like protein 2 (Fragment)	KAF6197651.1 hypothetical protein GE061_008617, partial [Apolygus lucorum]	-
363	Al.g008618	-	KAF6197652.1 hypothetical protein GE061_008618 [Apolygus lucorum]	-
364	Al.g008619	-	KAF6197653.1 hypothetical protein GE061_008619 [Apolygus lucorum]	-
365	Al.g008620	-	KAF6197654.1 hypothetical protein GE061_008620 [Apolygus lucorum]	-
366	Al.g008621	-	KAF6197655.1 hypothetical protein GE061_008621 [Apolygus lucorum]	-
367	Al.g008622	Golgin subfamily A member 6-like protein 22	KAF6197656.1 hypothetical protein GE061_008622 [Apolygus lucorum]	-
368	Al.g008623	-	KAF6197657.1 hypothetical protein GE061_008623 [Apolygus lucorum]	-
369	Al.g008624	Cytochrome c oxidase subunit 4	KAF6197658.1 hypothetical protein GE061_008624, partial [Apolygus lucorum]	mitochondrial electron transport, cytochrome c to oxygen
370	Al.g008625	Inactive dipeptidyl peptidase 10	KAF6197659.1 hypothetical protein GE061_008625 [Apolygus lucorum]	proteolysis
371	Al.g008626	Dipeptidylpeptidase IV N-terminal domain-containing protein	KAF6197660.1 hypothetical protein GE061_008626 [Apolygus lucorum]	membrane
372	Al.g008627	Nuclear receptor domain-containing protein	KAF6197661.1 hypothetical protein GE061_008627 [Apolygus lucorum]	-
373	Al.g008628	-	KAF6197662.1 hypothetical protein GE061_008628 [Apolygus lucorum]	-
374	Al.g008629	Origin recognition complex subunit 6	KAF6197663.1 hypothetical protein GE061_008629 [Apolygus lucorum]	nuclear origin of replication recognition complex
375	Al.g008630	Nuclear receptor coactivator 6 TRADD-N domain-containing protein	KAF6197664.1 hypothetical protein GE061_008630 [Apolygus lucorum]	-
376	Al.g008631	-	KAF6197665.1 hypothetical protein GE061_008631 [Apolygus lucorum]	membrane
377	Al.g008632	-	KAF6197666.1 hypothetical protein GE061_008632, partial [Apolygus lucorum]	-
378	Al.g008633	Genetic suppressor element 1	KAF6197667.1 hypothetical protein GE061_008633 [Apolygus lucorum]	-
379	Al.g008634	Regulatory protein zeste	KAF6197668.1 hypothetical protein GE061_008634 [Apolygus lucorum]	-
380	Al.g008635	BSD domain-containing protein 1-B	KAF6197669.1 hypothetical protein GE061_008635 [Apolygus lucorum]	-
381	Al.g008636	-	KAF6197670.1 hypothetical protein GE061_008636 [Apolygus lucorum]	-
382	Al.g008637	DDE Tnp4 domain-containing protein	KAF6197671.1 hypothetical protein GE061_008637 [Apolygus lucorum]	-
383	Al.g008638	BSD domain-containing protein 1-B	KAF6197672.1 hypothetical protein GE061_008638, partial [Apolygus lucorum]	-
384	Al.g008639	-	KAF6197673.1 hypothetical protein GE061_008639 [Apolygus lucorum]	DNA binding
385	Al.g008640	C2H2-type domain-containing protein	KAF6197674.1 hypothetical protein GE061_008640, partial [Apolygus lucorum]	-
386	Al.g008641	-	KAF6197675.1 hypothetical protein GE061_008641 [Apolygus lucorum]	-
387	Al.g008642	Nuclear respiratory factor 1 NLS/DNA-binding dimerisation domain-containing protein	KAF6197676.1 hypothetical protein GE061_008642, partial [Apolygus lucorum]	-
388	Al.g008643	Integrase catalytic domain-containing protein	KAF6197677.1 hypothetical protein GE061_008643 [Apolygus lucorum]	DNA polymerase complex
389	Al.g008644	Proteasome subunit alpha type	KAF6197678.1 hypothetical protein GE061_008644 [Apolygus lucorum]	proteasome core complex, alpha-subunit complex
390	Al.g008645	Putative dna polymerase sigma	KAF6197679.1 hypothetical protein GE061_008645 [Apolygus lucorum]	poly(A) RNA polymerase activity
391	Al.g008646	-	KAF6197680.1 hypothetical protein GE061_008646 [Apolygus lucorum]	-
392	Al.g008647	Btz domain-containing protein	KAF6197681.1 hypothetical protein GE061_008647 [Apolygus lucorum]	-
393	Al.g008648	-	KAF6197682.1 hypothetical protein GE061_008648 [Apolygus lucorum]	-
394	Al.g008649	-	KAF6197683.1 hypothetical protein GE061_008649 [Apolygus lucorum]	-
395	Al.g008650	Kazal-like domain-containing protein (Fragment)	KAF6197684.1 hypothetical protein GE061_008650 [Apolygus lucorum]	-
396	Al.g008651	Microtubule-actin cross-linking factor 1	KAF6197685.1 hypothetical protein GE061_008651 [Apolygus lucorum]	intermediate filament cytoskeleton organization
397	Al.g008652	-	KAF6197686.1 hypothetical protein GE061_008652 [Apolygus lucorum]	-
398	Al.g008653	RNase H type-1 domain-containing protein	KAF6197687.1 hypothetical protein GE061_008653 [Apolygus lucorum]	RNA-DNA hybrid ribonuclease activity
399	Al.g008654	RNase H type-1 domain-containing protein	KAF6197688.1 hypothetical protein GE061_008654, partial [Apolygus lucorum]	RNA-DNA hybrid ribonuclease activity
400	Al.g008655	-	KAF6197689.1 hypothetical protein GE061_008655 [Apolygus lucorum]	-
401	Al.g008656	-	KAF6197690.1 hypothetical protein GE061_008656 [Apolygus lucorum]	-
402	Al.g008657	C2H2-type domain-containing protein	KAF6197691.1 hypothetical protein GE061_008657 [Apolygus lucorum]	-
403	Al.g008658	-	KAF6197692.1 hypothetical protein GE061_008658 [Apolygus lucorum]	-
404	Al.g008659	RNA-binding protein fusilli	KAF6197693.1 hypothetical protein GE061_008659 [Apolygus lucorum]	RNA binding
405	Al.g008660	Transforming growth factor-beta-induced protein ig-h3 (Fragment)	KAF6197694.1 hypothetical protein GE061_008660 [Apolygus lucorum]	S-adenosylmethionine-dependent methyltransferase activity
406	Al.g008661	Peptidase S1 domain-containing protein	KAF6197695.1 hypothetical protein GE061_008661 [Apolygus lucorum]	serine-type endopeptidase activity
407	Al.g008662	-	KAF6197696.1 hypothetical protein GE061_008662 [Apolygus lucorum]	-
408	Al.g008663	-	KAF6197697.1 hypothetical protein GE061_008663 [Apolygus lucorum]	-
409	Al.g008664	CCHC-type domain-containing protein	KAF6197698.1 hypothetical protein GE061_008664 [Apolygus lucorum]	zinc ion binding
410	Al.g008665	Peptidase aspartic putative domain-containing protein	KAF6197699.1 hypothetical protein GE061_008665 [Apolygus lucorum]	-
411	Al.g008666	-	KAF6197700.1 hypothetical protein GE061_008666 [Apolygus lucorum]	-
412	Al.g008667	-	KAF6197701.1 hypothetical protein GE061_008667 [Apolygus lucorum]	-
413	Al.g008668	-	KAF6197702.1 hypothetical protein GE061_008668 [Apolygus lucorum]	-
414	Al.g008669	C2H2-type domain-containing protein	KAF6197703.1 hypothetical protein GE061_008669 [Apolygus lucorum]	-
415	Al.g008670	Sister chromatid cohesion protein DCC1	KAF6197704.1 hypothetical protein GE061_008670 [Apolygus lucorum]	Ctf18 RFC-like complex
416	Al.g008671	Transporter	KAF6197705.1 hypothetical protein GE061_008671, partial [Apolygus lucorum]	symporter activity
417	Al.g008672	P-type ATPase C-terminal domain-containing protein (Fragment)	KAF6197706.1 hypothetical protein GE061_008672, partial [Apolygus lucorum]	ATP hydrolysis activity
418	Al.g008673	Phospholipid-transporting ATPase	KAF6197707.1 hypothetical protein GE061_008673, partial [Apolygus lucorum]	ATPase-coupled intramembrane lipid transporter activity
419	Al.g008674	RNA-directed DNA polymerase	KAF6197708.1 hypothetical protein GE061_008674 [Apolygus lucorum]	aspartic-type endopeptidase activity
420	Al.g008675	MYND-type domain-containing protein	KAF6197709.1 hypothetical protein GE061_008675 [Apolygus lucorum]	transcription corepressor activity
421	Al.g008676	-	KAF6197710.1 hypothetical protein GE061_008676 [Apolygus lucorum]	-
422	Al.g008677	Chitin-binding type-2 domain-containing protein	KAF6197711.1 hypothetical protein GE061_008677 [Apolygus lucorum]	chitin binding
423	Al.g008678	Chitin-binding type-2 domain-containing protein	KAF6197712.1 hypothetical protein GE061_008678 [Apolygus lucorum]	chitin binding
424	Al.g008679	Chitin-binding type-2 domain-containing protein	KAF6197713.1 hypothetical protein GE061_008679 [Apolygus lucorum]	chitin binding
425	Al.g008680	Helicase C-terminal domain-containing protein (Fragment)	KAF6197714.1 hypothetical protein GE061_008680, partial [Apolygus lucorum]	-
426	Al.g008681	Helicase C-terminal domain-containing protein (Fragment)	KAF6197715.1 hypothetical protein GE061_008681 [Apolygus lucorum]	-
427	Al.g008682	Chitin-binding type-2 domain-containing protein	KAF6197716.1 hypothetical protein GE061_008682 [Apolygus lucorum]	chitin binding
428	Al.g008683	Flocculation protein FLO11-like	KAF6197717.1 hypothetical protein GE061_008683 [Apolygus lucorum]	-
429	Al.g008684	FERM domain-containing protein	KAF6197718.1 hypothetical protein GE061_008684, partial [Apolygus lucorum]	cytoskeleton
430	Al.g008685	peptidylprolyl isomerase	KAF6197719.1 hypothetical protein GE061_008685 [Apolygus lucorum]	peptidyl-prolyl cis-trans isomerase activity
431	Al.g008686	Hikaru genki	KAF6197720.1 hypothetical protein GE061_008686 [Apolygus lucorum]	extracellular region
432	Al.g008687	Zonadhesin	KAF6197721.1 hypothetical protein GE061_008687 [Apolygus lucorum]	-
433	Al.g008688	Sushi, von Willebrand factor type A, EGF and pentraxin domain-containing protein 1 (Fragment)	KAF6197722.1 hypothetical protein GE061_008688, partial [Apolygus lucorum]	peptidase inhibitor activity
434	Al.g008689	-	KAF6197723.1 hypothetical protein GE061_008689 [Apolygus lucorum]	-
435	Al.g008690	-	KAF6197724.1 hypothetical protein GE061_008690 [Apolygus lucorum]	-
436	Al.g008691	-	KAF6197725.1 hypothetical protein GE061_008691 [Apolygus lucorum]	-
437	Al.g008692	Kelch-like protein diablo	KAF6197726.1 hypothetical protein GE061_008692 [Apolygus lucorum]	protein ubiquitination
438	Al.g008693	-	KAF6197727.1 hypothetical protein GE061_008693 [Apolygus lucorum]	membrane
439	Al.g008694	Small ribosomal subunit protein eS7	KAF6197728.1 hypothetical protein GE061_008694 [Apolygus lucorum]	ribonucleoprotein complex
440	Al.g008695	RNA helicase	KAF6197729.1 hypothetical protein GE061_008695 [Apolygus lucorum]	RNA helicase activity
441	Al.g008696	Small ribosomal subunit protein uS10	KAF6197730.1 hypothetical protein GE061_008696 [Apolygus lucorum]	small ribosomal subunit
442	Al.g008697	-	KAF6197731.1 hypothetical protein GE061_008697 [Apolygus lucorum]	-
443	Al.g008698	Derlin	KAF6197732.1 hypothetical protein GE061_008698 [Apolygus lucorum]	endoplasmic reticulum membrane
444	Al.g008699	Tyr recombinase domain-containing protein	KAF6197733.1 hypothetical protein GE061_008699 [Apolygus lucorum]	DNA integration
445	Al.g008700	-	KAF6197734.1 hypothetical protein GE061_008700, partial [Apolygus lucorum]	-
446	Al.g008701	-	KAF6197735.1 hypothetical protein GE061_008701, partial [Apolygus lucorum]	-
447	Al.g008702	-	KAF6197736.1 hypothetical protein GE061_008702 [Apolygus lucorum]	-
448	Al.g008703	Small ribosomal subunit protein uS10	KAF6197737.1 hypothetical protein GE061_008703 [Apolygus lucorum]	small ribosomal subunit
449	Al.g008704	Mitochondrial import inner membrane translocase subunit	KAF6197738.1 hypothetical protein GE061_008704 [Apolygus lucorum]	protein transport
450	Al.g008705	Peptidase aspartic putative domain-containing protein	KAF6197739.1 hypothetical protein GE061_008705 [Apolygus lucorum]	-
451	Al.g008706	Focal adhesion kinase 1	KAF6197740.1 hypothetical protein GE061_008706, partial [Apolygus lucorum]	signal complex assembly
452	Al.g008707	Focal adhesion kinase 1	KAF6197741.1 hypothetical protein GE061_008707, partial [Apolygus lucorum]	signal complex assembly
453	Al.g008708	Mitochondrial import inner membrane translocase subunit	KAF6197742.1 hypothetical protein GE061_008708 [Apolygus lucorum]	protein transport
454	Al.g008709	CCHC-type domain-containing protein (Fragment)	KAF6197743.1 hypothetical protein GE061_008709, partial [Apolygus lucorum]	-
455	Al.g008710	E3 ubiquitin-protein ligase MARCH2	KAF6197744.1 hypothetical protein GE061_008710 [Apolygus lucorum]	zinc ion binding
456	Al.g008711	Putative polyc-binding hnrnp-k protein hrb57a/hnrnp	KAF6197745.1 hypothetical protein GE061_008711 [Apolygus lucorum]	RNA binding
457	Al.g008712	UBC core domain-containing protein	KAF6197746.1 hypothetical protein GE061_008712 [Apolygus lucorum]	transferase activity
458	Al.g008713	Zinc finger protein Xfin (Fragment)	KAF6197747.1 hypothetical protein GE061_008713, partial [Apolygus lucorum]	-
459	Al.g008714	-	KAF6197748.1 hypothetical protein GE061_008714, partial [Apolygus lucorum]	-
460	Al.g008715	RNA-directed DNA polymerase	KAF6197749.1 hypothetical protein GE061_008715 [Apolygus lucorum]	-
461	Al.g008716	Dystrobrevin	KAF6197750.1 hypothetical protein GE061_008716 [Apolygus lucorum]	muscle cell cellular homeostasis
462	Al.g008717	Acyl-CoA-binding protein homolog	KAF6197751.1 hypothetical protein GE061_008717 [Apolygus lucorum]	fatty-acyl-CoA binding
463	Al.g008718	Syntaxin N-terminal domain-containing protein	KAF6197752.1 hypothetical protein GE061_008718 [Apolygus lucorum]	-
464	Al.g008719	Ornithine decarboxylase	KAF6197753.1 hypothetical protein GE061_008719 [Apolygus lucorum]	polyamine biosynthetic process
465	Al.g008720	-	KAF6197754.1 hypothetical protein GE061_008720 [Apolygus lucorum]	-
466	Al.g008721	PiggyBac transposable element-derived protein domain-containing protein	KAF6197755.1 hypothetical protein GE061_008721 [Apolygus lucorum]	-
467	Al.g008722	-	KAF6197756.1 hypothetical protein GE061_008722 [Apolygus lucorum]	-
468	Al.g008723	CTNNB1 binding N-teminal domain-containing protein	KAF6197757.1 hypothetical protein GE061_008723 [Apolygus lucorum]	-
469	Al.g008724	Dystrobrevin	KAF6197758.1 hypothetical protein GE061_008724 [Apolygus lucorum]	muscle cell cellular homeostasis
470	Al.g008725	-	KAF6197759.1 hypothetical protein GE061_008725 [Apolygus lucorum]	-
471	Al.g008726	Nuclear protein MDM1	KAF6197760.1 hypothetical protein GE061_008726 [Apolygus lucorum]	-
472	Al.g008727	-	KAF6197761.1 hypothetical protein GE061_008727 [Apolygus lucorum]	-
473	Al.g008728	CCHC-type domain-containing protein	KAF6197762.1 hypothetical protein GE061_008728, partial [Apolygus lucorum]	zinc ion binding
474	Al.g008729	CTNNB1 binding N-teminal domain-containing protein	KAF6197763.1 hypothetical protein GE061_008729 [Apolygus lucorum]	-
475	Al.g008730	-	KAF6197764.1 hypothetical protein GE061_008730 [Apolygus lucorum]	-
476	Al.g008731	-	KAF6197765.1 hypothetical protein GE061_008731 [Apolygus lucorum]	-
477	Al.g008732	-	KAF6197766.1 hypothetical protein GE061_008732 [Apolygus lucorum]	-
478	Al.g008733	-	KAF6197767.1 hypothetical protein GE061_008733 [Apolygus lucorum]	-
479	Al.g008734	Venom dipeptidyl peptidase 4	KAF6197768.1 hypothetical protein GE061_008734, partial [Apolygus lucorum]	serine-type peptidase activity
480	Al.g008735	-	KAF6197769.1 hypothetical protein GE061_008735 [Apolygus lucorum]	-
481	Al.g008736	CTNNB1 binding N-teminal domain-containing protein	KAF6197770.1 hypothetical protein GE061_008736 [Apolygus lucorum]	-
482	Al.g008737	-	KAF6197771.1 hypothetical protein GE061_008737 [Apolygus lucorum]	-
483	Al.g008738	CCHC-type domain-containing protein	KAF6197772.1 hypothetical protein GE061_008738 [Apolygus lucorum]	aspartic-type endopeptidase activity
484	Al.g008739	PiggyBac transposable element-derived protein domain-containing protein	KAF6197773.1 hypothetical protein GE061_008739 [Apolygus lucorum]	-
485	Al.g008740	-	KAF6197774.1 hypothetical protein GE061_008740 [Apolygus lucorum]	-
486	Al.g008741	Golgin subfamily A member 6-like protein 22	KAF6197775.1 hypothetical protein GE061_008741 [Apolygus lucorum]	-
487	Al.g008742	SMB domain-containing protein	KAF6197776.1 hypothetical protein GE061_008742, partial [Apolygus lucorum]	cysteine-type peptidase activity
488	Al.g008743	WW domain-binding protein 11	KAF6197777.1 hypothetical protein GE061_008743 [Apolygus lucorum]	RNA processing
489	Al.g008744	40S ribosomal protein S12	KAF6197778.1 hypothetical protein GE061_008744 [Apolygus lucorum]	ribonucleoprotein complex
490	Al.g008745	WW domain-binding protein 11	KAF6197779.1 hypothetical protein GE061_008745 [Apolygus lucorum]	RNA processing
491	Al.g008746	Peptidase C1A papain C-terminal domain-containing protein	KAF6197780.1 hypothetical protein GE061_008746 [Apolygus lucorum]	cysteine-type peptidase activity
492	Al.g008747	-	KAF6197781.1 hypothetical protein GE061_008747 [Apolygus lucorum]	-
493	Al.g008748	Peptidase S1 domain-containing protein	KAF6197782.1 hypothetical protein GE061_008748 [Apolygus lucorum]	serine-type endopeptidase activity
494	Al.g008749	Peptidase S1 domain-containing protein	KAF6197783.1 hypothetical protein GE061_008749 [Apolygus lucorum]	serine-type endopeptidase activity
495	Al.g008750	REM-1 domain-containing protein	KAF6197784.1 hypothetical protein GE061_008750 [Apolygus lucorum]	signal transduction
496	Al.g008751	Rhophilin-2 isoform X3	KAF6197785.1 hypothetical protein GE061_008751, partial [Apolygus lucorum]	signal transduction
497	Al.g008752	Centrosome-associated FAM110 C-terminal domain-containing protein	KAF6197786.1 hypothetical protein GE061_008752 [Apolygus lucorum]	-
498	Al.g008753	COMM domain-containing protein	KAF6197787.1 hypothetical protein GE061_008753 [Apolygus lucorum]	-
499	Al.g008754	-	KAF6197788.1 hypothetical protein GE061_008754 [Apolygus lucorum]	-
500	Al.g008755	C2H2-type domain-containing protein	KAF6197789.1 hypothetical protein GE061_008755 [Apolygus lucorum]	-
501	Al.g008756	C2H2-type domain-containing protein	KAF6197790.1 hypothetical protein GE061_008756 [Apolygus lucorum]	-
502	Al.g008757	-	KAF6197791.1 hypothetical protein GE061_008757 [Apolygus lucorum]	GTPase activity
503	Al.g008758	GTP-binding protein REM 1	KAF6197792.1 hypothetical protein GE061_008758 [Apolygus lucorum]	GTPase activity
504	Al.g008759	Partitioning defective protein 6	KAF6197793.1 hypothetical protein GE061_008759 [Apolygus lucorum]	bicellular tight junction
505	Al.g008760	Pumilio domain-containing protein C14orf21	KAF6197794.1 hypothetical protein GE061_008760 [Apolygus lucorum]	RNA binding
506	Al.g008761	Trifunctional enzyme subunit beta, mitochondrial	KAF6197795.1 hypothetical protein GE061_008761, partial [Apolygus lucorum]	acyltransferase activity, transferring groups other than amino-acyl groups
507	Al.g008762	-	KAF6197796.1 hypothetical protein GE061_008762 [Apolygus lucorum]	-
508	Al.g008763	-	KAF6197797.1 hypothetical protein GE061_008763 [Apolygus lucorum]	-
509	Al.g008764	Zinc finger protein OZF-like	KAF6197798.1 hypothetical protein GE061_008764 [Apolygus lucorum]	-
510	Al.g008766	-	KAF6197799.1 hypothetical protein GE061_008766 [Apolygus lucorum]	-
511	Al.g008767	-	KAF6197800.1 hypothetical protein GE061_008767 [Apolygus lucorum]	-
512	Al.g008768	RNA-directed DNA polymerase	KAF6197801.1 hypothetical protein GE061_008768 [Apolygus lucorum]	zinc ion binding
513	Al.g008769	-	KAF6197802.1 hypothetical protein GE061_008769 [Apolygus lucorum]	-
514	Al.g008770	ATP-dependent RNA helicase	KAF6197803.1 hypothetical protein GE061_008770 [Apolygus lucorum]	helicase activity
515	Al.g008771	Thiolase N-terminal domain-containing protein	KAF6197804.1 hypothetical protein GE061_008771 [Apolygus lucorum]	acyltransferase activity, transferring groups other than amino-acyl groups
516	Al.g008772	Thiolase N-terminal domain-containing protein	KAF6197805.1 hypothetical protein GE061_008772, partial [Apolygus lucorum]	acyltransferase activity, transferring groups other than amino-acyl groups
517	Al.g008773	Peptidase S1 domain-containing protein	KAF6197806.1 hypothetical protein GE061_008773 [Apolygus lucorum]	-
518	Al.g008774	C2H2-type domain-containing protein	KAF6197807.1 hypothetical protein GE061_008774 [Apolygus lucorum]	-
519	Al.g008775	Bromo domain-containing protein	KAF6197808.1 hypothetical protein GE061_008775 [Apolygus lucorum]	-
520	Al.g008776	-	KAF6197809.1 hypothetical protein GE061_008776 [Apolygus lucorum]	membrane
521	Al.g008777	-	KAF6197810.1 hypothetical protein GE061_008777 [Apolygus lucorum]	-
522	Al.g008778	-	KAF6197811.1 hypothetical protein GE061_008778 [Apolygus lucorum]	-
523	Al.g008779	CCHC-type domain-containing protein	KAF6197812.1 hypothetical protein GE061_008779 [Apolygus lucorum]	zinc ion binding
524	Al.g008780	ER-bound oxygenase mpaB/mpaB'/Rubber oxygenase catalytic domain-containing protein	KAF6197813.1 hypothetical protein GE061_008780 [Apolygus lucorum]	-
525	Al.g008781	-	KAF6197814.1 hypothetical protein GE061_008781 [Apolygus lucorum]	-
526	Al.g008782	Major facilitator superfamily (MFS) profile domain-containing protein	KAF6197815.1 hypothetical protein GE061_008782 [Apolygus lucorum]	symporter activity
527	Al.g008783	AMP-dependent synthetase/ligase domain-containing protein	KAF6197816.1 hypothetical protein GE061_008783 [Apolygus lucorum]	-
528	Al.g008784	-	KAF6197817.1 hypothetical protein GE061_008784 [Apolygus lucorum]	-
529	Al.g008785	Sister chromatid cohesion protein PDS5 homolog B	KAF6197818.1 hypothetical protein GE061_008785 [Apolygus lucorum]	mitotic sister chromatid cohesion
530	Al.g008786	RNA-directed DNA polymerase	KAF6197819.1 hypothetical protein GE061_008786 [Apolygus lucorum]	DNA integration
531	Al.g008787	Cytochrome c oxidase subunit 5B, mitochondrial	KAF6197820.1 hypothetical protein GE061_008787 [Apolygus lucorum]	mitochondrial electron transport, cytochrome c to oxygen
532	Al.g008788	-	KAF6197821.1 hypothetical protein GE061_008788 [Apolygus lucorum]	-
533	Al.g008789	Transmembrane protein 14C	KAF6197822.1 hypothetical protein GE061_008789 [Apolygus lucorum]	membrane
534	Al.g008790	Peptidase S1 domain-containing protein	KAF6197823.1 hypothetical protein GE061_008790 [Apolygus lucorum]	serine-type endopeptidase activity
535	Al.g008791	C2H2-type domain-containing protein	KAF6197824.1 hypothetical protein GE061_008791 [Apolygus lucorum]	-
536	Al.g008793	KH domain-containing, RNA-binding, signal transduction-associated protein 3	KAF6197825.1 hypothetical protein GE061_008793 [Apolygus lucorum]	RNA binding
537	Al.g008794	KH domain-containing, RNA-binding, signal transduction-associated protein 2	KAF6197826.1 hypothetical protein GE061_008794 [Apolygus lucorum]	regulation of gene expression
538	Al.g008795	-	KAF6197827.1 hypothetical protein GE061_008795 [Apolygus lucorum]	-
539	Al.g008796	HMG box domain-containing protein	KAF6197828.1 hypothetical protein GE061_008796 [Apolygus lucorum]	nucleus
540	Al.g008797	-	KAF6197829.1 hypothetical protein GE061_008797 [Apolygus lucorum]	-
541	Al.g008798	-	KAF6197830.1 hypothetical protein GE061_008798 [Apolygus lucorum]	-
542	Al.g008799	DDE Tnp4 domain-containing protein	KAF6197831.1 hypothetical protein GE061_008799 [Apolygus lucorum]	metal ion binding
543	Al.g008800	Nuclear receptor domain-containing protein	KAF6197832.1 hypothetical protein GE061_008800 [Apolygus lucorum]	-
544	Al.g008801	-	KAF6197833.1 hypothetical protein GE061_008801 [Apolygus lucorum]	-
545	Al.g008802	GCS light chain	KAF6197834.1 hypothetical protein GE061_008802 [Apolygus lucorum]	glutamate-cysteine ligase catalytic subunit binding
546	Al.g008803	-	KAF6197835.1 hypothetical protein GE061_008803 [Apolygus lucorum]	-
547	Al.g008805	-	KAF6197836.1 hypothetical protein GE061_008805 [Apolygus lucorum]	-
548	Al.g008806	Golgin subfamily A member 6-like protein 22	KAF6197837.1 hypothetical protein GE061_008806 [Apolygus lucorum]	-
549	Al.g008807	-	KAF6197838.1 hypothetical protein GE061_008807, partial [Apolygus lucorum]	-
550	Al.g008809	VLRF1 domain-containing protein	KAF6197839.1 hypothetical protein GE061_008809 [Apolygus lucorum]	endonuclease activity
551	Al.g008810	-	KAF6197840.1 hypothetical protein GE061_008810 [Apolygus lucorum]	-
552	Al.g008811	Nuclear receptor domain-containing protein	KAF6197841.1 hypothetical protein GE061_008811 [Apolygus lucorum]	serine-type endopeptidase activity
553	Al.g008812	-	KAF6197842.1 hypothetical protein GE061_008812 [Apolygus lucorum]	-
554	Al.g008813	CTNNB1 binding N-teminal domain-containing protein	KAF6197843.1 hypothetical protein GE061_008813 [Apolygus lucorum]	-
555	Al.g008814	CTNNB1 binding N-teminal domain-containing protein	KAF6197844.1 hypothetical protein GE061_008814 [Apolygus lucorum]	-
556	Al.g008815	Zonadhesin	KAF6197845.1 hypothetical protein GE061_008815 [Apolygus lucorum]	-
557	Al.g008816	Tc1-like transposase DDE domain-containing protein	KAF6197846.1 hypothetical protein GE061_008816 [Apolygus lucorum]	nucleic acid binding
558	Al.g008817	-	KAF6197847.1 hypothetical protein GE061_008817 [Apolygus lucorum]	-
559	Al.g008818	-	KAF6197848.1 hypothetical protein GE061_008818 [Apolygus lucorum]	-
560	Al.g008819	CTNNB1 binding N-teminal domain-containing protein	KAF6197849.1 hypothetical protein GE061_008819 [Apolygus lucorum]	-
561	Al.g008820	-	KAF6197850.1 hypothetical protein GE061_008820 [Apolygus lucorum]	-
562	Al.g008821	-	KAF6197851.1 hypothetical protein GE061_008821 [Apolygus lucorum]	-
563	Al.g008822	CTNNB1 binding N-teminal domain-containing protein	KAF6197852.1 hypothetical protein GE061_008822 [Apolygus lucorum]	-
564	Al.g008823	-	KAF6197853.1 hypothetical protein GE061_008823 [Apolygus lucorum]	-
565	Al.g008824	Ubiquitin-like domain-containing protein	KAF6197854.1 hypothetical protein GE061_008824 [Apolygus lucorum]	post-translational protein targeting to endoplasmic reticulum membrane
566	Al.g008825	Zonadhesin	KAF6197855.1 hypothetical protein GE061_008825 [Apolygus lucorum]	-
567	Al.g008826	-	KAF6197856.1 hypothetical protein GE061_008826 [Apolygus lucorum]	-
568	Al.g008827	Zinc finger protein 420	KAF6197857.1 hypothetical protein GE061_008827 [Apolygus lucorum]	-
569	Al.g008828	-	KAF6197858.1 hypothetical protein GE061_008828 [Apolygus lucorum]	membrane
570	Al.g008829	Transcription factor AP-2 C-terminal domain-containing protein	KAF6197859.1 hypothetical protein GE061_008829, partial [Apolygus lucorum]	DNA-binding transcription factor activity
571	Al.g008830	-	KAF6197860.1 hypothetical protein GE061_008830 [Apolygus lucorum]	-
572	Al.g008831	-	KAF6197861.1 hypothetical protein GE061_008831 [Apolygus lucorum]	-
573	Al.g008832	Nuclear receptor domain-containing protein	KAF6197862.1 hypothetical protein GE061_008832 [Apolygus lucorum]	zinc ion binding
574	Al.g008833	-	KAF6197863.1 hypothetical protein GE061_008833 [Apolygus lucorum]	-
575	Al.g008835	Flocculation protein FLO11-like	KAF6197864.1 hypothetical protein GE061_008835 [Apolygus lucorum]	zinc ion binding
576	Al.g008837	Retrotransposon gag domain-containing protein	KAF6197865.1 hypothetical protein GE061_008837 [Apolygus lucorum]	-
577	Al.g008839	-	KAF6197866.1 hypothetical protein GE061_008839 [Apolygus lucorum]	-
578	Al.g008841	-	KAF6197867.1 hypothetical protein GE061_008841 [Apolygus lucorum]	-
579	Al.g008842	Retrotransposon gag domain-containing protein	KAF6197868.1 hypothetical protein GE061_008842 [Apolygus lucorum]	zinc ion binding
580	Al.g008843	-	KAF6197869.1 hypothetical protein GE061_008843 [Apolygus lucorum]	-
581	Al.g008844	CCHC-type domain-containing protein	KAF6197870.1 hypothetical protein GE061_008844 [Apolygus lucorum]	zinc ion binding
582	Al.g008845	-	KAF6197871.1 hypothetical protein GE061_008845 [Apolygus lucorum]	-
583	Al.g008846	-	KAF6197872.1 hypothetical protein GE061_008846 [Apolygus lucorum]	-
584	Al.g008847	Homologous-pairing protein 2 winged helix domain-containing protein	KAF6197873.1 hypothetical protein GE061_008847 [Apolygus lucorum]	-
585	Al.g008848	-	KAF6197874.1 hypothetical protein GE061_008848 [Apolygus lucorum]	-
586	Al.g008849	CCHC-type domain-containing protein	KAF6197875.1 hypothetical protein GE061_008849 [Apolygus lucorum]	zinc ion binding
587	Al.g008850	Mos1 transposase HTH domain-containing protein	KAF6197876.1 hypothetical protein GE061_008850 [Apolygus lucorum]	-
588	Al.g008851	SERTA domain-containing protein	KAF6197877.1 hypothetical protein GE061_008851 [Apolygus lucorum]	-
589	Al.g008852	-	KAF6197878.1 hypothetical protein GE061_008852 [Apolygus lucorum]	-
590	Al.g008853	-	KAF6197879.1 hypothetical protein GE061_008853 [Apolygus lucorum]	-
591	Al.g008854	-	KAF6197880.1 hypothetical protein GE061_008854 [Apolygus lucorum]	-
592	Al.g008855	-	KAF6197881.1 hypothetical protein GE061_008855 [Apolygus lucorum]	-
593	Al.g008856	-	KAF6197882.1 hypothetical protein GE061_008856 [Apolygus lucorum]	membrane
594	Al.g008857	WD repeat-containing protein 47	KAF6197883.1 hypothetical protein GE061_008857 [Apolygus lucorum]	-
595	Al.g008858	-	KAF6197884.1 hypothetical protein GE061_008858 [Apolygus lucorum]	-
596	Al.g008859	Lipopolysaccharide-induced tumor necrosis factor-alpha factor	KAF6197885.1 hypothetical protein GE061_008859 [Apolygus lucorum]	lysosomal membrane
597	Al.g008860	-	KAF6197886.1 hypothetical protein GE061_008860 [Apolygus lucorum]	-
598	Al.g008861	-	KAF6197887.1 hypothetical protein GE061_008861, partial [Apolygus lucorum]	-
599	Al.g007630	Sodium-dependent phosphate transport protein 1, chloroplastic (Fragment)	KAF6197888.1 hypothetical protein GE061_007630 [Apolygus lucorum]	membrane
600	Al.g007631	RBR-type E3 ubiquitin transferase	KAF6197889.1 hypothetical protein GE061_007631 [Apolygus lucorum]	ubiquitin-protein transferase activity
601	Al.g007632	HID1 domain containing	KAF6197890.1 hypothetical protein GE061_007632 [Apolygus lucorum]	-
602	Al.g007633	Cation-dependent mannose-6-phosphate receptor	KAF6197891.1 hypothetical protein GE061_007633 [Apolygus lucorum]	membrane
603	Al.g007634	Citrate synthase	KAF6197892.1 hypothetical protein GE061_007634 [Apolygus lucorum]	citrate metabolic process
604	Al.g007635	Peptidyl-prolyl cis-trans isomerase FKBP4	KAF6197893.1 hypothetical protein GE061_007635 [Apolygus lucorum]	isomerase activity
605	Al.g007636	Phosphate carrier protein, mitochondrial	KAF6197894.1 hypothetical protein GE061_007636 [Apolygus lucorum]	mitochondrial phosphate ion transmembrane transport
606	Al.g007637	Agrin	KAF6197895.1 hypothetical protein GE061_007637 [Apolygus lucorum]	animal organ development
607	Al.g007638	-	KAF6197896.1 hypothetical protein GE061_007638 [Apolygus lucorum]	-
608	Al.g007639	-	KAF6197897.1 hypothetical protein GE061_007639 [Apolygus lucorum]	-
609	Al.g007640	-	KAF6197898.1 hypothetical protein GE061_007640 [Apolygus lucorum]	-
610	Al.g007641	-	KAF6197899.1 hypothetical protein GE061_007641 [Apolygus lucorum]	GPI anchor binding
611	Al.g007642	-	KAF6197900.1 hypothetical protein GE061_007642 [Apolygus lucorum]	-
612	Al.g007643	-	KAF6197901.1 hypothetical protein GE061_007643 [Apolygus lucorum]	-
613	Al.g007644	-	KAF6197902.1 hypothetical protein GE061_007644 [Apolygus lucorum]	-
614	Al.g007645	-	KAF6197903.1 hypothetical protein GE061_007645 [Apolygus lucorum]	-
615	Al.g007646	-	KAF6197904.1 hypothetical protein GE061_007646 [Apolygus lucorum]	-
616	Al.g007647	-	KAF6197905.1 hypothetical protein GE061_007647 [Apolygus lucorum]	-
617	Al.g007648	Transcriptional adapter 1	KAF6197906.1 hypothetical protein GE061_007648 [Apolygus lucorum]	-
618	Al.g007649	-	KAF6197907.1 hypothetical protein GE061_007649 [Apolygus lucorum]	-
619	Al.g007650	Putative membrane protein insertion efficiency factor	KAF6197908.1 hypothetical protein GE061_007650 [Apolygus lucorum]	-
620	Al.g007651	Sodium-dependent phosphate transport protein 1, chloroplastic (Fragment)	KAF6197909.1 hypothetical protein GE061_007651 [Apolygus lucorum]	membrane
621	Al.g007652	RBR-type E3 ubiquitin transferase	KAF6197910.1 hypothetical protein GE061_007652 [Apolygus lucorum]	zinc ion binding
622	Al.g007653	UPF0663 transmembrane protein C17orf28 like protein (Fragment)	KAF6197911.1 hypothetical protein GE061_007653 [Apolygus lucorum]	Golgi trans cisterna
623	Al.g007654	-	KAF6197912.1 hypothetical protein GE061_007654 [Apolygus lucorum]	-
624	Al.g007655	Rho GTPase-activating protein 100F	KAF6197913.1 hypothetical protein GE061_007655 [Apolygus lucorum]	signal transduction
625	Al.g007656	-	KAF6197914.1 hypothetical protein GE061_007656 [Apolygus lucorum]	phosphatase activity
626	Al.g007657	Elongation of very long chain fatty acids protein	KAF6197915.1 hypothetical protein GE061_007657 [Apolygus lucorum]	fatty acid elongase activity
627	Al.g007658	-	KAF6197916.1 hypothetical protein GE061_007658 [Apolygus lucorum]	-
628	Al.g007659	F-box domain-containing protein	KAF6197917.1 hypothetical protein GE061_007659 [Apolygus lucorum]	-
629	Al.g007661	Neprilysin-2 isoform X2	KAF6197918.1 hypothetical protein GE061_007661 [Apolygus lucorum]	metalloendopeptidase activity
630	Al.g007662	FKBP12-associated protein 1	KAF6197919.1 hypothetical protein GE061_007662 [Apolygus lucorum]	DNA-binding transcription factor activity
631	Al.g007663	26S protease regulatory subunit 6A	KAF6197920.1 hypothetical protein GE061_007663 [Apolygus lucorum]	proteasome complex
632	Al.g007664	Gustatory receptor	KAF6197921.1 hypothetical protein GE061_007664 [Apolygus lucorum]	membrane
633	Al.g007665	Facilitated trehalose transporter Tret1	KAF6197922.1 hypothetical protein GE061_007665 [Apolygus lucorum]	transmembrane transporter activity
634	Al.g007666	RNase H type-1 domain-containing protein	KAF6197923.1 hypothetical protein GE061_007666 [Apolygus lucorum]	RNA-DNA hybrid ribonuclease activity
635	Al.g007667	SGF29 C-terminal domain-containing protein	KAF6197924.1 hypothetical protein GE061_007667 [Apolygus lucorum]	-
636	Al.g007668	Troponin T	KAF6197925.1 hypothetical protein GE061_007668 [Apolygus lucorum]	troponin complex
637	Al.g007669	BHLH domain-containing protein	KAF6197926.1 hypothetical protein GE061_007669 [Apolygus lucorum]	protein dimerization activity
638	Al.g007670	Rho GTPase-activating protein 39	KAF6197927.1 hypothetical protein GE061_007670 [Apolygus lucorum]	signal transduction
639	Al.g007671	Protein TsetseEP domain-containing protein	KAF6197928.1 hypothetical protein GE061_007671 [Apolygus lucorum]	-
640	Al.g007672	Rho GTPase-activating protein 39	KAF6197929.1 hypothetical protein GE061_007672 [Apolygus lucorum]	cytoskeleton
641	Al.g007673	Peptidase M13 C-terminal domain-containing protein	KAF6197930.1 hypothetical protein GE061_007673 [Apolygus lucorum]	metalloendopeptidase activity
642	Al.g007674	-	KAF6197931.1 hypothetical protein GE061_007674 [Apolygus lucorum]	-
643	Al.g007675	-	KAF6197932.1 hypothetical protein GE061_007675 [Apolygus lucorum]	-
644	Al.g007676	C2H2-type domain-containing protein	KAF6197933.1 hypothetical protein GE061_007676 [Apolygus lucorum]	-
645	Al.g007677	Solute carrier family 35 member E1	KAF6197934.1 hypothetical protein GE061_007677 [Apolygus lucorum]	membrane
646	Al.g007678	Dynamin-like 120 kDa protein, mitochondrial	KAF6197935.1 hypothetical protein GE061_007678 [Apolygus lucorum]	apoptotic process
647	Al.g007679	Lipase domain-containing protein	KAF6197936.1 hypothetical protein GE061_007679 [Apolygus lucorum]	lipase activity
648	Al.g007680	Bursicon	KAF6197937.1 hypothetical protein GE061_007680 [Apolygus lucorum]	hormone activity
649	Al.g007681	Sodium channel protein Nach	KAF6197938.1 hypothetical protein GE061_007681 [Apolygus lucorum]	sodium channel activity
650	Al.g007682	Rab-GAP TBC domain-containing protein	KAF6197939.1 hypothetical protein GE061_007682 [Apolygus lucorum]	-
651	Al.g007683	Thyroglobulin type-1 domain-containing protein	KAF6197940.1 hypothetical protein GE061_007683 [Apolygus lucorum]	-
652	Al.g007684	Rab-GAP TBC domain-containing protein	KAF6197941.1 hypothetical protein GE061_007684 [Apolygus lucorum]	-
653	Al.g007685	Reverse transcriptase domain-containing protein	KAF6197942.1 hypothetical protein GE061_007685 [Apolygus lucorum]	-
654	Al.g007686	Reverse transcriptase domain-containing protein	KAF6197943.1 hypothetical protein GE061_007686 [Apolygus lucorum]	-
655	Al.g007687	-	KAF6197944.1 hypothetical protein GE061_007687 [Apolygus lucorum]	-
656	Al.g007688	MAP kinase-interacting serine/threonine-protein kinase 1	KAF6197945.1 hypothetical protein GE061_007688 [Apolygus lucorum]	protein serine/threonine kinase activity
657	Al.g007689	Splicing factor 3B subunit 3	KAF6197946.1 hypothetical protein GE061_007689 [Apolygus lucorum]	nucleus
658	Al.g007690	D-3-phosphoglycerate dehydrogenase	KAF6197947.1 hypothetical protein GE061_007690 [Apolygus lucorum]	phosphoglycerate dehydrogenase activity
659	Al.g007691	Telomeric repeat-binding factor 2-interacting protein 1	KAF6197948.1 hypothetical protein GE061_007691 [Apolygus lucorum]	-
660	Al.g007692	Reverse transcriptase domain-containing protein	KAF6197949.1 hypothetical protein GE061_007692 [Apolygus lucorum]	-
661	Al.g007693	-	KAF6197950.1 hypothetical protein GE061_007693 [Apolygus lucorum]	-
662	Al.g007694	Coiled-coil domain-containing protein AGAP005037	KAF6197951.1 hypothetical protein GE061_007694 [Apolygus lucorum]	cellular anatomical entity
663	Al.g007695	Putative g-protein coupled receptor panstrongylus lignarius (Fragment)	KAF6197952.1 hypothetical protein GE061_007695 [Apolygus lucorum]	-
664	Al.g007696	PAS domain-containing protein (Fragment)	KAF6197953.1 hypothetical protein GE061_007696, partial [Apolygus lucorum]	GTPase activity
665	Al.g007697	Transketolase 1	KAF6197954.1 hypothetical protein GE061_007697 [Apolygus lucorum]	DNA binding
666	Al.g007698	SAP domain-containing ribonucleoprotein	KAF6197955.1 hypothetical protein GE061_007698 [Apolygus lucorum]	ribonucleoprotein complex
667	Al.g007699	MARVEL domain-containing protein	KAF6197956.1 hypothetical protein GE061_007699 [Apolygus lucorum]	membrane
668	Al.g007700	RUN domain-containing protein	KAF6197957.1 hypothetical protein GE061_007700 [Apolygus lucorum]	ribosome
669	Al.g007701	C2H2-type domain-containing protein	KAF6197958.1 hypothetical protein GE061_007701 [Apolygus lucorum]	-
670	Al.g007702	DNA/RNA non-specific endonuclease domain-containing protein	KAF6197959.1 hypothetical protein GE061_007702 [Apolygus lucorum]	metal ion binding
671	Al.g007703	DNA/RNA non-specific endonuclease domain-containing protein (Fragment)	KAF6197960.1 hypothetical protein GE061_007703 [Apolygus lucorum]	metal ion binding
672	Al.g007704	-	KAF6197961.1 hypothetical protein GE061_007704 [Apolygus lucorum]	-
673	Al.g007705	Membrane metallo-endopeptidase-like 1	KAF6197962.1 hypothetical protein GE061_007705 [Apolygus lucorum]	metalloendopeptidase activity
674	Al.g007706	Glutathione S-transferase	KAF6197963.1 hypothetical protein GE061_007706 [Apolygus lucorum]	-
675	Al.g007708	-	KAF6197964.1 hypothetical protein GE061_007708, partial [Apolygus lucorum]	-
676	Al.g007709	-	KAF6197965.1 hypothetical protein GE061_007709, partial [Apolygus lucorum]	-
677	Al.g007711	Triosephosphate isomerase	KAF6197966.1 hypothetical protein GE061_007711 [Apolygus lucorum]	triose-phosphate isomerase activity
678	Al.g007712	Transmembrane protein 115	KAF6197967.1 hypothetical protein GE061_007712 [Apolygus lucorum]	retrograde vesicle-mediated transport, Golgi to endoplasmic reticulum
679	Al.g007713	phosphatidylinositol N-acetylglucosaminyltransferase	KAF6197968.1 hypothetical protein GE061_007713 [Apolygus lucorum]	phosphatidylinositol N-acetylglucosaminyltransferase activity
680	Al.g007714	Trafficking protein particle complex subunit 11	KAF6197969.1 hypothetical protein GE061_007714 [Apolygus lucorum]	Golgi apparatus
681	Al.g007715	peptidylprolyl isomerase	KAF6197970.1 hypothetical protein GE061_007715 [Apolygus lucorum]	peptidyl-prolyl cis-trans isomerase activity
682	Al.g007716	-	KAF6197971.1 hypothetical protein GE061_007716, partial [Apolygus lucorum]	-
683	Al.g007717	peptidylprolyl isomerase	KAF6197972.1 hypothetical protein GE061_007717 [Apolygus lucorum]	peptidyl-prolyl cis-trans isomerase activity
684	Al.g007718	Actin, clone	KAF6197973.1 hypothetical protein GE061_007718 [Apolygus lucorum]	mitotic cytokinesis
685	Al.g007719	procollagen-lysine 5-dioxygenase	KAF6197974.1 hypothetical protein GE061_007719 [Apolygus lucorum]	procollagen-lysine 5-dioxygenase activity
686	Al.g007720	Chemosensory protein 15	KAF6197975.1 hypothetical protein GE061_007720 [Apolygus lucorum]	-
687	Al.g007721	Voltage-gated potassium channel subunit beta-2 (Fragment)	KAF6197976.1 hypothetical protein GE061_007721 [Apolygus lucorum]	voltage-gated potassium channel activity
688	Al.g007722	Voltage-gated potassium channel subunit beta-2	KAF6197977.1 hypothetical protein GE061_007722, partial [Apolygus lucorum]	voltage-gated potassium channel activity
689	Al.g007723	THIF-type NAD/FAD binding fold domain-containing protein	KAF6197978.1 hypothetical protein GE061_007723 [Apolygus lucorum]	ubiquitin-like modifier activating enzyme activity
690	Al.g007724	Ubiquitin-conjugating enzyme E2 J2	KAF6197979.1 hypothetical protein GE061_007724 [Apolygus lucorum]	membrane
691	Al.g007725	Inactive pancreatic lipase-related protein 1	KAF6197980.1 hypothetical protein GE061_007725 [Apolygus lucorum]	lipase activity
692	Al.g007726	Sodium/calcium exchanger membrane region domain-containing protein	KAF6197981.1 hypothetical protein GE061_007726 [Apolygus lucorum]	calcium ion transport
693	Al.g007727	Late endosomal/lysosomal adaptor and MAPK and MTOR activator 5	KAF6197982.1 hypothetical protein GE061_007727 [Apolygus lucorum]	-
694	Al.g007728	-	KAF6197983.1 hypothetical protein GE061_007728 [Apolygus lucorum]	-
695	Al.g007729	-	KAF6197984.1 hypothetical protein GE061_007729, partial [Apolygus lucorum]	CoA-transferase activity
696	Al.g007730	Acetate CoA/acetoacetate CoA-transferase beta subunit	KAF6197985.1 hypothetical protein GE061_007730 [Apolygus lucorum]	ketone body catabolic process
697	Al.g007731	Zinc finger PHD-type domain-containing protein	KAF6197986.1 hypothetical protein GE061_007731 [Apolygus lucorum]	-
698	Al.g007732	C2H2-type domain-containing protein	KAF6197987.1 hypothetical protein GE061_007732 [Apolygus lucorum]	-
699	Al.g007733	-	KAF6197988.1 hypothetical protein GE061_007733 [Apolygus lucorum]	membrane
700	Al.g007734	Glucose dehydrogenase [FAD, quinone]	KAF6197989.1 hypothetical protein GE061_007734 [Apolygus lucorum]	flavin adenine dinucleotide binding
701	Al.g007735	-	KAF6197990.1 hypothetical protein GE061_007735 [Apolygus lucorum]	-
702	Al.g007736	-	KAF6197991.1 hypothetical protein GE061_007736 [Apolygus lucorum]	-
703	Al.g007737	TNFR-Cys domain-containing protein	KAF6197992.1 hypothetical protein GE061_007737 [Apolygus lucorum]	membrane
704	Al.g007738	-	KAF6197993.1 hypothetical protein GE061_007738, partial [Apolygus lucorum]	-
705	Al.g007739	-	KAF6197994.1 hypothetical protein GE061_007739 [Apolygus lucorum]	-
706	Al.g007740	Phospholipase A2-like domain-containing protein	KAF6197995.1 hypothetical protein GE061_007740 [Apolygus lucorum]	arachidonate transport
707	Al.g007741	-	KAF6197996.1 hypothetical protein GE061_007741 [Apolygus lucorum]	-
708	Al.g007742	-	KAF6197997.1 hypothetical protein GE061_007742 [Apolygus lucorum]	-
709	Al.g007743	CTNNB1 binding N-teminal domain-containing protein	KAF6197998.1 hypothetical protein GE061_007743 [Apolygus lucorum]	-
710	Al.g007744	-	KAF6197999.1 hypothetical protein GE061_007744 [Apolygus lucorum]	-
711	Al.g007745	-	KAF6198000.1 hypothetical protein GE061_007745 [Apolygus lucorum]	-
712	Al.g007746	-	KAF6198001.1 hypothetical protein GE061_007746 [Apolygus lucorum]	-
713	Al.g007747	-	KAF6198002.1 hypothetical protein GE061_007747 [Apolygus lucorum]	-
714	Al.g007748	-	KAF6198003.1 hypothetical protein GE061_007748 [Apolygus lucorum]	-
715	Al.g007749	-	KAF6198004.1 hypothetical protein GE061_007749 [Apolygus lucorum]	-
716	Al.g007750	DNA-directed DNA polymerase family B exonuclease domain-containing protein	KAF6198005.1 hypothetical protein GE061_007750 [Apolygus lucorum]	nucleic acid metabolic process
717	Al.g007751	DNA polymerase	KAF6198006.1 hypothetical protein GE061_007751 [Apolygus lucorum]	DNA polymerase complex
718	Al.g007752	-	KAF6198007.1 hypothetical protein GE061_007752 [Apolygus lucorum]	-
719	Al.g007753	-	KAF6198008.1 hypothetical protein GE061_007753 [Apolygus lucorum]	nucleus
720	Al.g007754	Integrase catalytic domain-containing protein	KAF6198009.1 hypothetical protein GE061_007754 [Apolygus lucorum]	nucleic acid metabolic process
721	Al.g007755	-	KAF6198010.1 hypothetical protein GE061_007755 [Apolygus lucorum]	-
722	Al.g007756	-	KAF6198011.1 hypothetical protein GE061_007756 [Apolygus lucorum]	-
723	Al.g007757	-	KAF6198012.1 hypothetical protein GE061_007757 [Apolygus lucorum]	-
724	Al.g007758	Corticotropin-releasing factor domain-containing protein	KAF6198013.1 hypothetical protein GE061_007758 [Apolygus lucorum]	-
725	Al.g007759	Carboxylic ester hydrolase	KAF6198014.1 hypothetical protein GE061_007759, partial [Apolygus lucorum]	carboxylic ester hydrolase activity
726	Al.g007760	-	KAF6198015.1 hypothetical protein GE061_007760 [Apolygus lucorum]	-
727	Al.g007761	-	KAF6198016.1 hypothetical protein GE061_007761 [Apolygus lucorum]	-
728	Al.g007762	-	KAF6198017.1 hypothetical protein GE061_007762 [Apolygus lucorum]	-
729	Al.g007763	-	KAF6198018.1 hypothetical protein GE061_007763 [Apolygus lucorum]	-
730	Al.g007764	-	KAF6198019.1 hypothetical protein GE061_007764 [Apolygus lucorum]	-
731	Al.g007765	-	KAF6198020.1 hypothetical protein GE061_007765 [Apolygus lucorum]	-
732	Al.g007766	-	KAF6198021.1 hypothetical protein GE061_007766 [Apolygus lucorum]	-
733	Al.g007767	-	KAF6198022.1 hypothetical protein GE061_007767 [Apolygus lucorum]	-
734	Al.g007768	-	KAF6198023.1 hypothetical protein GE061_007768 [Apolygus lucorum]	-
735	Al.g007769	-	KAF6198024.1 hypothetical protein GE061_007769 [Apolygus lucorum]	-
736	Al.g007770	Eukaryotic translation initiation factor 3 subunit M	KAF6198025.1 hypothetical protein GE061_007770, partial [Apolygus lucorum]	eukaryotic translation initiation factor 3 complex, eIF3m
737	Al.g007771	Sodium/calcium exchanger membrane region domain-containing protein	KAF6198026.1 hypothetical protein GE061_007771 [Apolygus lucorum]	calcium ion transport
738	Al.g007772	-	KAF6198027.1 hypothetical protein GE061_007772 [Apolygus lucorum]	-
739	Al.g007773	-	KAF6198028.1 hypothetical protein GE061_007773 [Apolygus lucorum]	membrane
740	Al.g007774	-	KAF6198029.1 hypothetical protein GE061_007774 [Apolygus lucorum]	-
741	Al.g007775	-	KAF6198030.1 hypothetical protein GE061_007775 [Apolygus lucorum]	-
742	Al.g007776	-	KAF6198031.1 hypothetical protein GE061_007776 [Apolygus lucorum]	-
743	Al.g007777	BESS domain-containing protein	KAF6198032.1 hypothetical protein GE061_007777 [Apolygus lucorum]	nucleus
744	Al.g007778	BESS domain-containing protein	KAF6198033.1 hypothetical protein GE061_007778 [Apolygus lucorum]	nucleus
745	Al.g007779	-	KAF6198034.1 hypothetical protein GE061_007779 [Apolygus lucorum]	-
746	Al.g007780	CTNNB1 binding N-teminal domain-containing protein	KAF6198035.1 hypothetical protein GE061_007780 [Apolygus lucorum]	-
747	Al.g007781	-	KAF6198036.1 hypothetical protein GE061_007781 [Apolygus lucorum]	structural molecule activity
748	Al.g007782	MADF domain-containing protein	KAF6198037.1 hypothetical protein GE061_007782 [Apolygus lucorum]	-
749	Al.g007783	-	KAF6198038.1 hypothetical protein GE061_007783 [Apolygus lucorum]	-
750	Al.g007784	-	KAF6198039.1 hypothetical protein GE061_007784 [Apolygus lucorum]	-
751	Al.g007786	Phospholipase A2-like domain-containing protein	KAF6198040.1 hypothetical protein GE061_007786 [Apolygus lucorum]	structural molecule activity
752	Al.g007787	DNA-directed DNA polymerase	KAF6198041.1 hypothetical protein GE061_007787 [Apolygus lucorum]	-
753	Al.g007788	-	KAF6198042.1 hypothetical protein GE061_007788 [Apolygus lucorum]	-
754	Al.g007789	-	KAF6198043.1 hypothetical protein GE061_007789 [Apolygus lucorum]	nucleic acid binding
755	Al.g007790	-	KAF6198044.1 hypothetical protein GE061_007790 [Apolygus lucorum]	-
756	Al.g007791	-	KAF6198045.1 hypothetical protein GE061_007791 [Apolygus lucorum]	-
757	Al.g007792	-	KAF6198046.1 hypothetical protein GE061_007792 [Apolygus lucorum]	-
758	Al.g007793	ATP-citrate synthase	KAF6198047.1 hypothetical protein GE061_007793 [Apolygus lucorum]	ATP citrate synthase activity
759	Al.g007794	UDP-sugar transporter UST74c	KAF6198048.1 hypothetical protein GE061_007794 [Apolygus lucorum]	carbohydrate transport
760	Al.g007795	Ribosome biogenesis GTPase-like protein Lsg1	KAF6198049.1 hypothetical protein GE061_007795 [Apolygus lucorum]	GTPase activity
761	Al.g007796	CCR4-NOT transcription complex subunit 9	KAF6198050.1 hypothetical protein GE061_007796 [Apolygus lucorum]	P-body
762	Al.g007797	RNA polymerase II subunit A C-terminal domain phosphatase SSU72	KAF6198051.1 hypothetical protein GE061_007797 [Apolygus lucorum]	protein serine/threonine phosphatase activity
763	Al.g007798	ZP domain-containing protein	KAF6198052.1 hypothetical protein GE061_007798 [Apolygus lucorum]	membrane
764	Al.g007799	-	KAF6198053.1 hypothetical protein GE061_007799 [Apolygus lucorum]	endoplasmic reticulum membrane
765	Al.g007800	Putative conserved plasma membrane protein (Fragment)	KAF6198054.1 hypothetical protein GE061_007800 [Apolygus lucorum]	membrane
766	Al.g007801	GYF domain-containing protein	KAF6198055.1 hypothetical protein GE061_007801 [Apolygus lucorum]	chitin binding
767	Al.g007802	UDENN domain-containing protein	KAF6198056.1 hypothetical protein GE061_007802 [Apolygus lucorum]	-
768	Al.g007803	-	KAF6198057.1 hypothetical protein GE061_007803 [Apolygus lucorum]	-
769	Al.g007804	-	KAF6198058.1 hypothetical protein GE061_007804 [Apolygus lucorum]	-
770	Al.g007805	Peptidase S1 domain-containing protein	KAF6198059.1 hypothetical protein GE061_007805 [Apolygus lucorum]	-
771	Al.g007806	TLC domain-containing protein	KAF6198060.1 hypothetical protein GE061_007806 [Apolygus lucorum]	membrane
772	Al.g007807	SH3 and cysteine-rich domain-containing protein 2	KAF6198061.1 hypothetical protein GE061_007807 [Apolygus lucorum]	metal ion binding
773	Al.g007808	SH3 domain-containing protein	KAF6198062.1 hypothetical protein GE061_007808 [Apolygus lucorum]	-
774	Al.g007809	NHR domain-containing protein	KAF6198063.1 hypothetical protein GE061_007809 [Apolygus lucorum]	-
775	Al.g007810	Glutamate [NMDA] receptor subunit 3A	KAF6198064.1 hypothetical protein GE061_007810 [Apolygus lucorum]	ionotropic glutamate receptor activity
776	Al.g007811	E3 ubiquitin-protein ligase	KAF6198065.1 hypothetical protein GE061_007811 [Apolygus lucorum]	ubiquitin-dependent protein catabolic process
777	Al.g007812	MaoC-like domain-containing protein	KAF6198066.1 hypothetical protein GE061_007812 [Apolygus lucorum]	-
778	Al.g007813	Armadillo repeat-containing protein 7	KAF6198067.1 hypothetical protein GE061_007813 [Apolygus lucorum]	-
779	Al.g007814	Cyclin-dependent kinase 7	KAF6198068.1 hypothetical protein GE061_007814 [Apolygus lucorum]	transcription factor TFIIK complex
780	Al.g007815	-	KAF6198069.1 hypothetical protein GE061_007815 [Apolygus lucorum]	-
781	Al.g007816	-	KAF6198070.1 hypothetical protein GE061_007816 [Apolygus lucorum]	-
782	Al.g007817	PiggyBac transposable element-derived protein domain-containing protein	KAF6198071.1 hypothetical protein GE061_007817 [Apolygus lucorum]	-
783	Al.g007818	-	KAF6198072.1 hypothetical protein GE061_007818 [Apolygus lucorum]	-
784	Al.g007819	YBOXH factor (Fragment)	KAF6198073.1 hypothetical protein GE061_007819 [Apolygus lucorum]	nucleic acid binding
785	Al.g007820	-	KAF6198074.1 hypothetical protein GE061_007820 [Apolygus lucorum]	-
786	Al.g007821	-	KAF6198075.1 hypothetical protein GE061_007821 [Apolygus lucorum]	mitochondrion
787	Al.g007822	Neurofilament heavy polypeptide (Fragment)	KAF6198076.1 hypothetical protein GE061_007822 [Apolygus lucorum]	-
788	Al.g007823	-	KAF6198077.1 hypothetical protein GE061_007823 [Apolygus lucorum]	-
789	Al.g007824	Ninein	KAF6198078.1 hypothetical protein GE061_007824 [Apolygus lucorum]	-
790	Al.g007825	Zinc finger MYND domain-containing protein 11	KAF6198079.1 hypothetical protein GE061_007825 [Apolygus lucorum]	regulation of transcription elongation by RNA polymerase II
791	Al.g007826	Tc1-like transposase DDE domain-containing protein	KAF6198080.1 hypothetical protein GE061_007826 [Apolygus lucorum]	nucleic acid binding
792	Al.g007827	GTP-binding protein Di-Ras2	KAF6198081.1 hypothetical protein GE061_007827 [Apolygus lucorum]	GTPase activity
793	Al.g007828	Cell cycle checkpoint control protein	KAF6198082.1 hypothetical protein GE061_007828 [Apolygus lucorum]	checkpoint clamp complex
794	Al.g007829	-	KAF6198083.1 hypothetical protein GE061_007829 [Apolygus lucorum]	-
795	Al.g007831	-	KAF6198084.1 hypothetical protein GE061_007831 [Apolygus lucorum]	-
796	Al.g007832	-	KAF6198085.1 hypothetical protein GE061_007832 [Apolygus lucorum]	-
797	Al.g007833	Alpha-carbonic anhydrase domain-containing protein	KAF6198086.1 hypothetical protein GE061_007833 [Apolygus lucorum]	carbonate dehydratase activity
798	Al.g007834	-	KAF6198087.1 hypothetical protein GE061_007834, partial [Apolygus lucorum]	-
799	Al.g007835	Alpha-carbonic anhydrase domain-containing protein	KAF6198088.1 hypothetical protein GE061_007835 [Apolygus lucorum]	carbonate dehydratase activity
800	Al.g007836	-	KAF6198089.1 hypothetical protein GE061_007836 [Apolygus lucorum]	-
801	Al.g007837	tRNA-dihydrouridine(47) synthase [NAD(P)(+)]	KAF6198090.1 hypothetical protein GE061_007837 [Apolygus lucorum]	RNA dihydrouridine synthase activity
802	Al.g007838	Proton-coupled folate transporter-like Protein	KAF6198091.1 hypothetical protein GE061_007838 [Apolygus lucorum]	transmembrane transporter activity
803	Al.g007839	DNA-damage inducible protein	KAF6198092.1 hypothetical protein GE061_007839 [Apolygus lucorum]	aspartic-type endopeptidase activity
804	Al.g007840	Trafficking protein particle complex subunit 2-like protein	KAF6198093.1 hypothetical protein GE061_007840 [Apolygus lucorum]	perinuclear region of cytoplasm
805	Al.g007841	RNA polymerase II subunit A C-terminal domain phosphatase	KAF6198094.1 hypothetical protein GE061_007841 [Apolygus lucorum]	RNA polymerase II CTD heptapeptide repeat phosphatase activity
806	Al.g007842	Proteasome subunit beta	KAF6198095.1 hypothetical protein GE061_007842 [Apolygus lucorum]	threonine-type endopeptidase activity
807	Al.g007843	DnaJ homolog dnj-5	KAF6198096.1 hypothetical protein GE061_007843 [Apolygus lucorum]	membrane
808	Al.g007844	ATP-binding cassette sub-family D member 3	KAF6198097.1 hypothetical protein GE061_007844 [Apolygus lucorum]	ABC-type transporter activity
809	Al.g007845	-	KAF6198098.1 hypothetical protein GE061_007845 [Apolygus lucorum]	-
810	Al.g007846	Gustatory receptor	KAF6198099.1 hypothetical protein GE061_007846 [Apolygus lucorum]	membrane
811	Al.g007847	-	KAF6198100.1 hypothetical protein GE061_007847 [Apolygus lucorum]	-
812	Al.g007848	ATP-dependent RNA helicase	KAF6198101.1 hypothetical protein GE061_007848 [Apolygus lucorum]	RNA helicase activity
813	Al.g007849	-	KAF6198102.1 hypothetical protein GE061_007849 [Apolygus lucorum]	-
814	Al.g007850	-	KAF6198103.1 hypothetical protein GE061_007850 [Apolygus lucorum]	-
815	Al.g007851	C3H1-type domain-containing protein (Fragment)	KAF6198104.1 hypothetical protein GE061_007851, partial [Apolygus lucorum]	-
816	Al.g007852	-	KAF6198105.1 hypothetical protein GE061_007852, partial [Apolygus lucorum]	membrane
817	Al.g007853	Ly-6/neurotoxin-like protein 1	KAF6198106.1 hypothetical protein GE061_007853 [Apolygus lucorum]	membrane
818	Al.g007854	Mannosyltransferase	KAF6198107.1 hypothetical protein GE061_007854 [Apolygus lucorum]	endoplasmic reticulum membrane
819	Al.g007855	C2H2-type domain-containing protein	KAF6198108.1 hypothetical protein GE061_007855 [Apolygus lucorum]	zinc ion binding
820	Al.g007856	BLOC-1-related complex subunit 7	KAF6198109.1 hypothetical protein GE061_007856 [Apolygus lucorum]	lysosomal membrane
821	Al.g007857	-	KAF6198110.1 hypothetical protein GE061_007857 [Apolygus lucorum]	zinc ion binding
822	Al.g007858	Stress response protein nst1 (Fragment)	KAF6198111.1 hypothetical protein GE061_007858, partial [Apolygus lucorum]	-
823	Al.g007859	-	KAF6198112.1 hypothetical protein GE061_007859, partial [Apolygus lucorum]	-
824	Al.g007860	PHD-type domain-containing protein	KAF6198113.1 hypothetical protein GE061_007860 [Apolygus lucorum]	nucleus
825	Al.g007861	-	KAF6198114.1 hypothetical protein GE061_007861 [Apolygus lucorum]	-
826	Al.g007862	Solute carrier family 35 member E2B	KAF6198115.1 hypothetical protein GE061_007862 [Apolygus lucorum]	membrane
827	Al.g007863	-	KAF6198116.1 hypothetical protein GE061_007863 [Apolygus lucorum]	-
828	Al.g007864	Lipoyl synthase	KAF6198117.1 hypothetical protein GE061_007864 [Apolygus lucorum]	-
829	Al.g007865	-	KAF6198118.1 hypothetical protein GE061_007865 [Apolygus lucorum]	-
830	Al.g007866	Gustatory receptor	KAF6198119.1 hypothetical protein GE061_007866 [Apolygus lucorum]	membrane
831	Al.g007867	-	KAF6198120.1 hypothetical protein GE061_007867 [Apolygus lucorum]	-
832	Al.g007868	Gustatory receptor	KAF6198121.1 hypothetical protein GE061_007868 [Apolygus lucorum]	sensory perception of taste
833	Al.g007869	Gustatory receptor	KAF6198122.1 hypothetical protein GE061_007869 [Apolygus lucorum]	sensory perception of taste
834	Al.g007870	-	KAF6198123.1 hypothetical protein GE061_007870 [Apolygus lucorum]	-
835	Al.g007871	DNA-directed RNA polymerase II 16 kDa polypeptide	KAF6198124.1 hypothetical protein GE061_007871 [Apolygus lucorum]	transcription by RNA polymerase II
836	Al.g007872	-	KAF6198125.1 hypothetical protein GE061_007872 [Apolygus lucorum]	-
837	Al.g007873	-	KAF6198126.1 hypothetical protein GE061_007873 [Apolygus lucorum]	-
838	Al.g007874	-	KAF6198127.1 hypothetical protein GE061_007874 [Apolygus lucorum]	-
839	Al.g007875	-	KAF6198128.1 hypothetical protein GE061_007875 [Apolygus lucorum]	-
840	Al.g007876	-	KAF6198129.1 hypothetical protein GE061_007876 [Apolygus lucorum]	-
841	Al.g007877	PiggyBac transposable element-derived protein domain-containing protein	KAF6198130.1 hypothetical protein GE061_007877 [Apolygus lucorum]	-
842	Al.g007878	-	KAF6198131.1 hypothetical protein GE061_007878 [Apolygus lucorum]	-
843	Al.g007879	-	KAF6198132.1 hypothetical protein GE061_007879 [Apolygus lucorum]	-
844	Al.g007880	-	KAF6198133.1 hypothetical protein GE061_007880 [Apolygus lucorum]	membrane
845	Al.g007881	Importin-13	KAF6198134.1 hypothetical protein GE061_007881 [Apolygus lucorum]	nucleocytoplasmic transport
846	Al.g007882	-	KAF6198135.1 hypothetical protein GE061_007882 [Apolygus lucorum]	-
847	Al.g007883	Nuclear receptor domain-containing protein	KAF6198136.1 hypothetical protein GE061_007883 [Apolygus lucorum]	-
848	Al.g007884	-	KAF6198137.1 hypothetical protein GE061_007884 [Apolygus lucorum]	-
849	Al.g007885	PLAT domain-containing protein (Fragment)	KAF6198138.1 hypothetical protein GE061_007885, partial [Apolygus lucorum]	membrane
850	Al.g007886	EGF-like domain-containing protein	KAF6198139.1 hypothetical protein GE061_007886 [Apolygus lucorum]	calcium ion binding
851	Al.g007887	Ras-associating domain-containing protein	KAF6198140.1 hypothetical protein GE061_007887 [Apolygus lucorum]	generation of neurons
852	Al.g007888	-	KAF6198141.1 hypothetical protein GE061_007888 [Apolygus lucorum]	-
853	Al.g007889	SH2 domain-containing protein	KAF6198142.1 hypothetical protein GE061_007889, partial [Apolygus lucorum]	-
854	Al.g007890	-	KAF6198143.1 hypothetical protein GE061_007890 [Apolygus lucorum]	-
855	Al.g007891	BHLH domain-containing protein	KAF6198144.1 hypothetical protein GE061_007891 [Apolygus lucorum]	protein dimerization activity
856	Al.g007892	Exosome component 10	KAF6198145.1 hypothetical protein GE061_007892 [Apolygus lucorum]	exonucleolytic trimming to generate mature 3'-end of 5.8S rRNA from tricistronic rRNA transcript (SSU-rRNA, 5.8S rRNA, LSU-rRNA)
857	Al.g007893	Putative chaperonin 10 kd subunit (Fragment)	KAF6198146.1 hypothetical protein GE061_007893 [Apolygus lucorum]	protein folding chaperone
858	Al.g007894	Heat shock protein 60	KAF6198147.1 hypothetical protein GE061_007894 [Apolygus lucorum]	protein refolding
859	Al.g007895	Carboxylic ester hydrolase (Fragment)	KAF6198148.1 hypothetical protein GE061_007895, partial [Apolygus lucorum]	carboxylic ester hydrolase activity
860	Al.g007896	-	KAF6198149.1 hypothetical protein GE061_007896, partial [Apolygus lucorum]	-
861	Al.g007897	26S proteasome non-ATPase regulatory subunit 13	KAF6198150.1 hypothetical protein GE061_007897, partial [Apolygus lucorum]	proteasome complex
862	Al.g007898	-	KAF6198151.1 hypothetical protein GE061_007898, partial [Apolygus lucorum]	-
863	Al.g007899	-	KAF6198152.1 hypothetical protein GE061_007899 [Apolygus lucorum]	-
864	Al.g007900	Histone deacetylase complex subunit SAP18	KAF6198153.1 hypothetical protein GE061_007900 [Apolygus lucorum]	-
865	Al.g007901	-	KAF6198154.1 hypothetical protein GE061_007901 [Apolygus lucorum]	-
866	Al.g007902	Uridine kinase	KAF6198155.1 hypothetical protein GE061_007902 [Apolygus lucorum]	CTP salvage
867	Al.g007903	-	KAF6198156.1 hypothetical protein GE061_007903 [Apolygus lucorum]	-
868	Al.g007904	Ataxin-2 C-terminal domain-containing protein (Fragment)	KAF6198157.1 hypothetical protein GE061_007904 [Apolygus lucorum]	RNA binding
869	Al.g007905	Tc1-like transposase DDE domain-containing protein	KAF6198158.1 hypothetical protein GE061_007905 [Apolygus lucorum]	nucleic acid binding
870	Al.g007906	DUF4780 domain-containing protein (Fragment)	KAF6198159.1 hypothetical protein GE061_007906 [Apolygus lucorum]	-
871	Al.g007907	PHD-type domain-containing protein	KAF6198160.1 hypothetical protein GE061_007907 [Apolygus lucorum]	metal ion binding
872	Al.g007908	-	KAF6198161.1 hypothetical protein GE061_007908 [Apolygus lucorum]	-
873	Al.g007909	-	KAF6198162.1 hypothetical protein GE061_007909 [Apolygus lucorum]	-
874	Al.g007910	-	KAF6198163.1 hypothetical protein GE061_007910 [Apolygus lucorum]	membrane
875	Al.g007911	Elongation of very long chain fatty acids protein	KAF6198164.1 hypothetical protein GE061_007911 [Apolygus lucorum]	fatty acid elongase activity
876	Al.g007912	-	KAF6198165.1 hypothetical protein GE061_007912 [Apolygus lucorum]	-
877	Al.g007913	E3 SUMO-protein ligase PIAS3	KAF6198166.1 hypothetical protein GE061_007913 [Apolygus lucorum]	protein sumoylation
878	Al.g007914	Pinin/SDK/MemA protein domain-containing protein	KAF6198167.1 hypothetical protein GE061_007914 [Apolygus lucorum]	RNA splicing
879	Al.g007915	Zinc finger protein 57	KAF6198168.1 hypothetical protein GE061_007915 [Apolygus lucorum]	-
880	Al.g007916	Helicase ATP-binding domain-containing protein	KAF6198169.1 hypothetical protein GE061_007916 [Apolygus lucorum]	ATP-dependent chromatin remodeler activity
881	Al.g007917	CS domain-containing protein	KAF6198170.1 hypothetical protein GE061_007917 [Apolygus lucorum]	Hsp90 protein binding
882	Al.g007918	-	KAF6198171.1 hypothetical protein GE061_007918 [Apolygus lucorum]	-
883	Al.g007919	Nostrin	KAF6198172.1 hypothetical protein GE061_007919 [Apolygus lucorum]	-
884	Al.g007920	Sushi domain-containing protein	KAF6198173.1 hypothetical protein GE061_007920 [Apolygus lucorum]	-
885	Al.g007921	GATA-binding factor C isoform X5	KAF6198174.1 hypothetical protein GE061_007921 [Apolygus lucorum]	regulation of transcription by RNA polymerase II
886	Al.g007922	Putative rfx family transcription factor (Fragment)	KAF6198175.1 hypothetical protein GE061_007922, partial [Apolygus lucorum]	DNA-binding transcription factor activity
887	Al.g007923	-	KAF6198176.1 hypothetical protein GE061_007923, partial [Apolygus lucorum]	-
888	Al.g007924	Putative conserved plasma membrane protein (Fragment)	KAF6198177.1 hypothetical protein GE061_007924 [Apolygus lucorum]	membrane
889	Al.g007925	Elongation of very long chain fatty acids protein	KAF6198178.1 hypothetical protein GE061_007925 [Apolygus lucorum]	fatty acid elongase activity
890	Al.g007926	-	KAF6198179.1 hypothetical protein GE061_007926 [Apolygus lucorum]	membrane
891	Al.g007927	UVB-resistance protein UVR8	KAF6198180.1 hypothetical protein GE061_007927 [Apolygus lucorum]	small GTPase binding
892	Al.g007928	-	KAF6198181.1 hypothetical protein GE061_007928 [Apolygus lucorum]	-
893	Al.g007929	Zinc finger protein 775	KAF6198182.1 hypothetical protein GE061_007929 [Apolygus lucorum]	zinc ion binding
894	Al.g007930	-	KAF6198183.1 hypothetical protein GE061_007930 [Apolygus lucorum]	-
895	Al.g007931	Sperm-associated antigen 7	KAF6198184.1 hypothetical protein GE061_007931 [Apolygus lucorum]	nucleic acid binding
896	Al.g007932	-	KAF6198185.1 hypothetical protein GE061_007932 [Apolygus lucorum]	-
897	Al.g007933	Golgin subfamily A member 6-like protein 1	KAF6198186.1 hypothetical protein GE061_007933 [Apolygus lucorum]	chitin binding
898	Al.g007934	-	KAF6198187.1 hypothetical protein GE061_007934 [Apolygus lucorum]	-
899	Al.g007935	WH2 domain-containing protein	KAF6198188.1 hypothetical protein GE061_007935 [Apolygus lucorum]	actin binding
900	Al.g007936	TUG ubiquitin-like domain-containing protein	KAF6198189.1 hypothetical protein GE061_007936 [Apolygus lucorum]	actin monomer binding
901	Al.g007937	-	KAF6198190.1 hypothetical protein GE061_007937, partial [Apolygus lucorum]	membrane
902	Al.g007938	C2H2-type domain-containing protein	KAF6198191.1 hypothetical protein GE061_007938 [Apolygus lucorum]	-
903	Al.g007939	ABL domain-containing protein	KAF6198192.1 hypothetical protein GE061_007939 [Apolygus lucorum]	protein histidine kinase activity
904	Al.g007940	-	KAF6198193.1 hypothetical protein GE061_007940 [Apolygus lucorum]	-
905	Al.g007941	MI domain-containing protein	KAF6198194.1 hypothetical protein GE061_007941 [Apolygus lucorum]	translation initiation factor activity
906	Al.g007942	-	KAF6198195.1 hypothetical protein GE061_007942 [Apolygus lucorum]	-
907	Al.g007943	Ataxin-2 C-terminal domain-containing protein	KAF6198196.1 hypothetical protein GE061_007943 [Apolygus lucorum]	-
908	Al.g007944	histone acetyltransferase	KAF6198197.1 hypothetical protein GE061_007944 [Apolygus lucorum]	histone acetyltransferase activity
909	Al.g007945	Metallo-beta-lactamase domain-containing protein	KAF6198198.1 hypothetical protein GE061_007945 [Apolygus lucorum]	hydroxyacylglutathione hydrolase activity
910	Al.g007946	RNA-directed DNA polymerase	KAF6198199.1 hypothetical protein GE061_007946 [Apolygus lucorum]	aspartic-type endopeptidase activity
911	Al.g007947	Transmembrane protein 59-like	KAF6198200.1 hypothetical protein GE061_007947 [Apolygus lucorum]	endonuclease activity
912	Al.g007948	ATP-dependent (S)-NAD(P)H-hydrate dehydratase	KAF6198201.1 hypothetical protein GE061_007948 [Apolygus lucorum]	ATP-dependent NAD(P)H-hydrate dehydratase activity
913	Al.g007949	F-box/LRR-repeat protein 15	KAF6198202.1 hypothetical protein GE061_007949 [Apolygus lucorum]	-
914	Al.g007950	Dual specificity protein phosphatase	KAF6198203.1 hypothetical protein GE061_007950 [Apolygus lucorum]	MAP kinase tyrosine/serine/threonine phosphatase activity
915	Al.g007951	SRCR domain-containing protein	KAF6198204.1 hypothetical protein GE061_007951 [Apolygus lucorum]	membrane
916	Al.g007952	Nuclear protein MDM1	KAF6198205.1 hypothetical protein GE061_007952 [Apolygus lucorum]	-
917	Al.g007953	-	KAF6198206.1 hypothetical protein GE061_007953 [Apolygus lucorum]	-
918	Al.g007954	Elongation of very long chain fatty acids protein	KAF6198207.1 hypothetical protein GE061_007954 [Apolygus lucorum]	fatty acid elongase activity
919	Al.g007955	Elongation of very long chain fatty acids protein	KAF6198208.1 hypothetical protein GE061_007955 [Apolygus lucorum]	fatty acid elongase activity
920	Al.g007956	-	KAF6198209.1 hypothetical protein GE061_007956 [Apolygus lucorum]	-
921	Al.g007957	Aquaporin	KAF6198210.1 hypothetical protein GE061_007957 [Apolygus lucorum]	channel activity
922	Al.g007958	-	KAF6198211.1 hypothetical protein GE061_007958 [Apolygus lucorum]	-
923	Al.g007959	-	KAF6198212.1 hypothetical protein GE061_007959 [Apolygus lucorum]	-
924	Al.g007960	Aquaporin	KAF6198213.1 hypothetical protein GE061_007960, partial [Apolygus lucorum]	channel activity
925	Al.g007961	-	KAF6198214.1 hypothetical protein GE061_007961 [Apolygus lucorum]	-
926	Al.g007962	-	KAF6198215.1 hypothetical protein GE061_007962 [Apolygus lucorum]	-
927	Al.g007963	Cathepsin propeptide inhibitor domain-containing protein	KAF6198216.1 hypothetical protein GE061_007963 [Apolygus lucorum]	-
928	Al.g007964	-	KAF6198217.1 hypothetical protein GE061_007964 [Apolygus lucorum]	membrane
929	Al.g007965	-	KAF6198218.1 hypothetical protein GE061_007965 [Apolygus lucorum]	membrane
930	Al.g007966	-	KAF6198219.1 hypothetical protein GE061_007966 [Apolygus lucorum]	-
931	Al.g007967	-	KAF6198220.1 hypothetical protein GE061_007967 [Apolygus lucorum]	-
932	Al.g007968	-	KAF6198221.1 hypothetical protein GE061_007968 [Apolygus lucorum]	-
933	Al.g007969	Triosephosphate isomerase	KAF6198222.1 hypothetical protein GE061_007969, partial [Apolygus lucorum]	triose-phosphate isomerase activity
934	Al.g007970	Triosephosphate isomerase	KAF6198223.1 hypothetical protein GE061_007970, partial [Apolygus lucorum]	triose-phosphate isomerase activity
935	Al.g007971	Peptidase S1 domain-containing protein	KAF6198224.1 hypothetical protein GE061_007971 [Apolygus lucorum]	-
936	Al.g007972	Peptidase S1 domain-containing protein	KAF6198225.1 hypothetical protein GE061_007972 [Apolygus lucorum]	-
937	Al.g007973	-	KAF6198226.1 hypothetical protein GE061_007973 [Apolygus lucorum]	-
938	Al.g007974	-	KAF6198227.1 hypothetical protein GE061_007974 [Apolygus lucorum]	membrane
939	Al.g007975	AMOP domain-containing protein	KAF6198228.1 hypothetical protein GE061_007975 [Apolygus lucorum]	-
940	Al.g007976	Peptidase S1 domain-containing protein	KAF6198229.1 hypothetical protein GE061_007976 [Apolygus lucorum]	-
941	Al.g007977	Peptidase S1 domain-containing protein	KAF6198230.1 hypothetical protein GE061_007977 [Apolygus lucorum]	serine-type endopeptidase activity
942	Al.g007978	Peptidase S1 domain-containing protein	KAF6198231.1 hypothetical protein GE061_007978 [Apolygus lucorum]	-
943	Al.g007979	-	KAF6198232.1 hypothetical protein GE061_007979 [Apolygus lucorum]	-
944	Al.g007980	Thyroglobulin type-1 domain-containing protein	KAF6198233.1 hypothetical protein GE061_007980 [Apolygus lucorum]	-
945	Al.g007981	Cytochrome	KAF6198234.1 hypothetical protein GE061_007981 [Apolygus lucorum]	oxidoreductase activity, acting on paired donors, with incorporation or reduction of molecular oxygen
946	Al.g007982	Myb-like, SWIRM and MPN domain-containing protein 1	KAF6198235.1 hypothetical protein GE061_007982 [Apolygus lucorum]	metallopeptidase activity
947	Al.g007983	Vesicle-fusing ATPase	KAF6198236.1 hypothetical protein GE061_007983 [Apolygus lucorum]	SNARE complex disassembly
948	Al.g007984	DNA2/NAM7 helicase-like C-terminal domain-containing protein	KAF6198237.1 hypothetical protein GE061_007984 [Apolygus lucorum]	RNA-dependent RNA polymerase activity
949	Al.g007985	Elongation of very long chain fatty acids protein	KAF6198238.1 hypothetical protein GE061_007985 [Apolygus lucorum]	fatty acid elongase activity
950	Al.g007986	-	KAF6198239.1 hypothetical protein GE061_007986 [Apolygus lucorum]	-
951	Al.g007987	-	KAF6198240.1 hypothetical protein GE061_007987 [Apolygus lucorum]	-
952	Al.g007988	-	KAF6198241.1 hypothetical protein GE061_007988 [Apolygus lucorum]	-
953	Al.g007989	Core-binding (CB) domain-containing protein	KAF6198242.1 hypothetical protein GE061_007989 [Apolygus lucorum]	DNA integration
954	Al.g007990	AP-3 complex subunit delta domain-containing protein	KAF6198243.1 hypothetical protein GE061_007990 [Apolygus lucorum]	AP-3 adaptor complex
955	Al.g007991	-	KAF6198244.1 hypothetical protein GE061_007991 [Apolygus lucorum]	AP-3 adaptor complex
956	Al.g007992	PiggyBac transposable element-derived protein domain-containing protein	KAF6198245.1 hypothetical protein GE061_007992 [Apolygus lucorum]	-
957	Al.g007993	Elongation of very long chain fatty acids protein (Fragment)	KAF6198246.1 hypothetical protein GE061_007993 [Apolygus lucorum]	fatty acid elongase activity
958	Al.g007994	-	KAF6198247.1 hypothetical protein GE061_007994 [Apolygus lucorum]	-
959	Al.g007995	Alpha-mannosidase	KAF6198248.1 hypothetical protein GE061_007995 [Apolygus lucorum]	mannose metabolic process
960	Al.g007996	Elongation of very long chain fatty acids protein	KAF6198249.1 hypothetical protein GE061_007996 [Apolygus lucorum]	fatty acid elongase activity
961	Al.g007997	Chitin-binding type-2 domain-containing protein	KAF6198250.1 hypothetical protein GE061_007997 [Apolygus lucorum]	-
962	Al.g007998	Dephospho-CoA kinase domain-containing protein	KAF6198251.1 hypothetical protein GE061_007998 [Apolygus lucorum]	dephospho-CoA kinase activity
963	Al.g007999	Trihelix transcription factor GT-4 (Fragment)	KAF6198252.1 hypothetical protein GE061_007999 [Apolygus lucorum]	-
964	Al.g008000	Zinc finger ccch domain-containing protein 10-like protein (Fragment)	KAF6198253.1 hypothetical protein GE061_008000 [Apolygus lucorum]	metal ion binding
965	Al.g008001	Heat shock 70 kDa protein 14	KAF6198254.1 hypothetical protein GE061_008001 [Apolygus lucorum]	ATP-dependent protein folding chaperone
966	Al.g008002	Serine/threonine-protein kinase PINK1, mitochondrial	KAF6198255.1 hypothetical protein GE061_008002 [Apolygus lucorum]	protein kinase activity
967	Al.g008003	-	KAF6198256.1 hypothetical protein GE061_008003 [Apolygus lucorum]	-
968	Al.g008004	ADP-ribosylation factor	KAF6198257.1 hypothetical protein GE061_008004 [Apolygus lucorum]	GTPase activity
969	Al.g008005	Nucleoporin Ndc1	KAF6198258.1 hypothetical protein GE061_008005 [Apolygus lucorum]	nuclear membrane
970	Al.g008006	ATP synthase-coupling factor 6, mitochondrial	KAF6198259.1 hypothetical protein GE061_008006 [Apolygus lucorum]	mitochondrial proton-transporting ATP synthase complex, coupling factor F(o)
971	Al.g008007	-	KAF6198260.1 hypothetical protein GE061_008007, partial [Apolygus lucorum]	membrane
972	Al.g008008	ADP-ribosylation factor	KAF6198261.1 hypothetical protein GE061_008008 [Apolygus lucorum]	GTPase activity
973	Al.g008009	Nucleoporin Ndc1	KAF6198262.1 hypothetical protein GE061_008009 [Apolygus lucorum]	nuclear membrane
974	Al.g008010	ATP synthase-coupling factor 6, mitochondrial	KAF6198263.1 hypothetical protein GE061_008010 [Apolygus lucorum]	mitochondrial proton-transporting ATP synthase complex, coupling factor F(o)
975	Al.g008011	Reverse transcriptase domain-containing protein	KAF6198264.1 hypothetical protein GE061_008011 [Apolygus lucorum]	DNA biosynthetic process
976	Al.g008012	-	KAF6198265.1 hypothetical protein GE061_008012 [Apolygus lucorum]	-
977	Al.g008013	Translation initiation factor 2c eif-2c	KAF6198266.1 hypothetical protein GE061_008013 [Apolygus lucorum]	regulatory RNA binding
978	Al.g008014	Exocyst complex component 8	KAF6198267.1 hypothetical protein GE061_008014 [Apolygus lucorum]	exocyst
979	Al.g008015	Proteasome-associated protein ECM29	KAF6198268.1 hypothetical protein GE061_008015 [Apolygus lucorum]	proteasome assembly
980	Al.g008016	Cell division control protein 42 homolog	KAF6198269.1 hypothetical protein GE061_008016 [Apolygus lucorum]	hemocyte migration
981	Al.g008017	Non-specific serine/threonine protein kinase	KAF6198270.1 hypothetical protein GE061_008017 [Apolygus lucorum]	protein kinase C activity
982	Al.g008018	RNA-binding protein 45	KAF6198271.1 hypothetical protein GE061_008018 [Apolygus lucorum]	RNA binding
983	Al.g008019	-	KAF6198272.1 hypothetical protein GE061_008019, partial [Apolygus lucorum]	-
984	Al.g008020	-	KAF6198273.1 hypothetical protein GE061_008020, partial [Apolygus lucorum]	oxidoreductase activity, acting on paired donors, with incorporation or reduction of molecular oxygen
985	Al.g008022	-	KAF6198274.1 hypothetical protein GE061_008022 [Apolygus lucorum]	-
986	Al.g008023	Forkhead box protein L2	KAF6198275.1 hypothetical protein GE061_008023 [Apolygus lucorum]	sequence-specific DNA binding
987	Al.g008024	USP domain-containing protein	KAF6198276.1 hypothetical protein GE061_008024 [Apolygus lucorum]	cysteine-type deubiquitinase activity
988	Al.g008025	-	KAF6198277.1 hypothetical protein GE061_008025 [Apolygus lucorum]	-
989	Al.g008026	-	KAF6198278.1 hypothetical protein GE061_008026 [Apolygus lucorum]	-
990	Al.g008027	-	KAF6198279.1 hypothetical protein GE061_008027 [Apolygus lucorum]	-
991	Al.g008028	-	KAF6198280.1 hypothetical protein GE061_008028 [Apolygus lucorum]	-
992	Al.g008029	-	KAF6198281.1 hypothetical protein GE061_008029 [Apolygus lucorum]	-
993	Al.g008030	-	KAF6198282.1 hypothetical protein GE061_008030 [Apolygus lucorum]	-
994	Al.g008031	-	KAF6198283.1 hypothetical protein GE061_008031 [Apolygus lucorum]	-
995	Al.g008032	-	KAF6198284.1 hypothetical protein GE061_008032 [Apolygus lucorum]	-
996	Al.g008033	Cationic amino acid transporter C-terminal domain-containing protein	KAF6198285.1 hypothetical protein GE061_008033 [Apolygus lucorum]	transmembrane transporter activity
997	Al.g008034	Putative cobalamin synthesis protein (Fragment)	KAF6198286.1 hypothetical protein GE061_008034, partial [Apolygus lucorum]	hydrolase activity
998	Al.g008035	-	KAF6198287.1 hypothetical protein GE061_008035 [Apolygus lucorum]	-
999	Al.g008036	Putative 4-hydroxyphenylacetate degradation bifunctional isomerase/decarboxylase (Fragment)	KAF6198288.1 hypothetical protein GE061_008036 [Apolygus lucorum]	hydrolase activity
1000	Al.g008037	Ig-like domain-containing protein	KAF6198289.1 hypothetical protein GE061_008037 [Apolygus lucorum]	-
1001	Al.g008038	-	KAF6198290.1 hypothetical protein GE061_008038 [Apolygus lucorum]	-
1002	Al.g008039	-	KAF6198291.1 hypothetical protein GE061_008039 [Apolygus lucorum]	-
1003	Al.g008040	Metallo-beta-lactamase domain-containing protein 1	KAF6198292.1 hypothetical protein GE061_008040 [Apolygus lucorum]	RNA 3'-end processing
1004	Al.g008041	PiggyBac transposable element-derived protein domain-containing protein	KAF6198293.1 hypothetical protein GE061_008041 [Apolygus lucorum]	-
1005	Al.g008042	Elongation factor like GTPase 1	KAF6198294.1 hypothetical protein GE061_008042 [Apolygus lucorum]	GTPase activity
1006	Al.g008043	Ras-associating domain-containing protein	KAF6198295.1 hypothetical protein GE061_008043 [Apolygus lucorum]	generation of neurons
1007	Al.g008044	PH domain-containing protein	KAF6198296.1 hypothetical protein GE061_008044 [Apolygus lucorum]	membrane
1008	Al.g008045	-	KAF6198297.1 hypothetical protein GE061_008045 [Apolygus lucorum]	-
1009	Al.g008046	TatD related DNase	KAF6198298.1 hypothetical protein GE061_008046 [Apolygus lucorum]	hydrolase activity, acting on ester bonds
1010	Al.g008047	Deoxyribonuclease TATDN1	KAF6198299.1 hypothetical protein GE061_008047 [Apolygus lucorum]	hydrolase activity, acting on ester bonds
1011	Al.g008048	Immediate early response 3-interacting protein 1	KAF6198300.1 hypothetical protein GE061_008048 [Apolygus lucorum]	protein transport
1012	Al.g008049	Corepressor interacting with RBPJ 1	KAF6198301.1 hypothetical protein GE061_008049 [Apolygus lucorum]	transcription corepressor activity
1013	Al.g008050	THAP-type domain-containing protein	KAF6198302.1 hypothetical protein GE061_008050 [Apolygus lucorum]	sequence-specific DNA binding
1014	Al.g008051	Acyl-CoA dehydrogenase/oxidase C-terminal domain-containing protein	KAF6198303.1 hypothetical protein GE061_008051 [Apolygus lucorum]	acyl-CoA dehydrogenase activity
1015	Al.g008052	Ras-associating domain-containing protein	KAF6198304.1 hypothetical protein GE061_008052 [Apolygus lucorum]	generation of neurons
1016	Al.g008053	-	KAF6198305.1 hypothetical protein GE061_008053 [Apolygus lucorum]	-
1017	Al.g008054	PH domain-containing protein	KAF6198306.1 hypothetical protein GE061_008054 [Apolygus lucorum]	membrane
1018	Al.g008055	-	KAF6198307.1 hypothetical protein GE061_008055 [Apolygus lucorum]	membrane
1019	Al.g008056	-	KAF6198308.1 hypothetical protein GE061_008056 [Apolygus lucorum]	-
1020	Al.g008057	Deoxyribonuclease TATDN1	KAF6198309.1 hypothetical protein GE061_008057 [Apolygus lucorum]	hydrolase activity, acting on ester bonds
1021	Al.g008058	Immediate early response 3-interacting protein 1	KAF6198310.1 hypothetical protein GE061_008058 [Apolygus lucorum]	protein transport
1022	Al.g008059	Corepressor interacting with RBPJ 1	KAF6198311.1 hypothetical protein GE061_008059 [Apolygus lucorum]	transcription corepressor activity
1023	Al.g008060	THAP-type domain-containing protein	KAF6198312.1 hypothetical protein GE061_008060 [Apolygus lucorum]	sequence-specific DNA binding
1024	Al.g008061	Short/branched chain specific acyl-CoA dehydrogenase, mitochondrial	KAF6198313.1 hypothetical protein GE061_008061 [Apolygus lucorum]	acyl-CoA dehydrogenase activity
1025	Al.g008062	-	KAF6198314.1 hypothetical protein GE061_008062 [Apolygus lucorum]	-
1026	Al.g008063	Reverse transcriptase domain-containing protein	KAF6198315.1 hypothetical protein GE061_008063 [Apolygus lucorum]	DNA biosynthetic process
1027	Al.g008064	Peptidase C19 ubiquitin carboxyl-terminal hydrolase domain-containing protein	KAF6198316.1 hypothetical protein GE061_008064 [Apolygus lucorum]	cysteine-type deubiquitinase activity
1028	Al.g008065	-	KAF6198317.1 hypothetical protein GE061_008065 [Apolygus lucorum]	-
1029	Al.g008066	-	KAF6198318.1 hypothetical protein GE061_008066 [Apolygus lucorum]	-
1030	Al.g008067	Methyl-accepting transducer domain-containing protein	KAF6198319.1 hypothetical protein GE061_008067 [Apolygus lucorum]	-
1031	Al.g008068	-	KAF6198320.1 hypothetical protein GE061_008068 [Apolygus lucorum]	-
1032	Al.g008069	-	KAF6198321.1 hypothetical protein GE061_008069 [Apolygus lucorum]	-
1033	Al.g008070	-	KAF6198322.1 hypothetical protein GE061_008070, partial [Apolygus lucorum]	-
1034	Al.g008071	-	KAF6198323.1 hypothetical protein GE061_008071 [Apolygus lucorum]	-
1035	Al.g008072	SET domain-containing protein	KAF6198324.1 hypothetical protein GE061_008072 [Apolygus lucorum]	nucleus
1036	Al.g008073	Large ribosomal subunit protein mL40	KAF6198325.1 hypothetical protein GE061_008073 [Apolygus lucorum]	mitochondrial large ribosomal subunit
1037	Al.g008074	-	KAF6198326.1 hypothetical protein GE061_008074 [Apolygus lucorum]	-
1038	Al.g008075	DnaJ like protein subfamily C member 11	KAF6198327.1 hypothetical protein GE061_008075 [Apolygus lucorum]	membrane
1039	Al.g008076	SCP domain-containing protein	KAF6198328.1 hypothetical protein GE061_008076 [Apolygus lucorum]	extracellular region
1040	Al.g008077	Tubulin alpha chain	KAF6198329.1 hypothetical protein GE061_008077 [Apolygus lucorum]	structural constituent of cytoskeleton
1041	Al.g008078	-	KAF6198330.1 hypothetical protein GE061_008078 [Apolygus lucorum]	-
1042	Al.g008079	-	KAF6198331.1 hypothetical protein GE061_008079 [Apolygus lucorum]	-
1043	Al.g008080	Endoplasmic reticulum resident protein 44	KAF6198332.1 hypothetical protein GE061_008080 [Apolygus lucorum]	isomerase activity
1044	Al.g008081	Polymerase delta-interacting protein 3	KAF6198333.1 hypothetical protein GE061_008081 [Apolygus lucorum]	cytosolic large ribosomal subunit
1045	Al.g008082	Putative structural maintenance of chromosome protein 4 chromosome condensation complex condensin (Fragment)	KAF6198334.1 hypothetical protein GE061_008082 [Apolygus lucorum]	cohesin complex
1046	Al.g008083	-	KAF6198335.1 hypothetical protein GE061_008083 [Apolygus lucorum]	-
1047	Al.g008084	-	KAF6198336.1 hypothetical protein GE061_008084 [Apolygus lucorum]	-
1048	Al.g008085	Nck-associated protein 5 C-terminal domain-containing protein	KAF6198337.1 hypothetical protein GE061_008085, partial [Apolygus lucorum]	-
1049	Al.g008086	Translation initiation factor eIF-2B subunit delta	KAF6198338.1 hypothetical protein GE061_008086 [Apolygus lucorum]	translation initiation factor activity
1050	Al.g008087	C2H2-type domain-containing protein	KAF6198339.1 hypothetical protein GE061_008087 [Apolygus lucorum]	-
1051	Al.g008088	Quinone oxidoreductase-like protein 2	KAF6198340.1 hypothetical protein GE061_008088 [Apolygus lucorum]	oxidoreductase activity
1052	Al.g008089	Putative chromatin regulatory protein (Fragment)	KAF6198341.1 hypothetical protein GE061_008089 [Apolygus lucorum]	protein-malonyllysine demalonylase activity
1053	Al.g008090	DUF1279 domain-containing protein (Fragment)	KAF6198342.1 hypothetical protein GE061_008090 [Apolygus lucorum]	membrane
1054	Al.g008091	Ubiquitin-associated protein 1-like protein	KAF6198343.1 hypothetical protein GE061_008091 [Apolygus lucorum]	ESCRT I complex
1055	Al.g008092	-	KAF6198344.1 hypothetical protein GE061_008092 [Apolygus lucorum]	-
1056	Al.g008093	-	KAF6198345.1 hypothetical protein GE061_008093 [Apolygus lucorum]	-
1057	Al.g008094	D-2-hydroxyglutarate dehydrogenase, mitochondrial	KAF6198346.1 hypothetical protein GE061_008094 [Apolygus lucorum]	peroxisome
1058	Al.g008095	Proteasome subunit alpha type	KAF6198347.1 hypothetical protein GE061_008095 [Apolygus lucorum]	proteasome core complex, alpha-subunit complex
1059	Al.g008096	Haloacid dehalogenase-like hydrolase domain-containing protein 2	KAF6198348.1 hypothetical protein GE061_008096 [Apolygus lucorum]	dephosphorylation
1060	Al.g008097	High mobility group nucleosome-binding domain-containing protein 5	KAF6198349.1 hypothetical protein GE061_008097 [Apolygus lucorum]	-
1061	Al.g008098	Ran-binding protein 3	KAF6198350.1 hypothetical protein GE061_008098 [Apolygus lucorum]	intracellular transport
1062	Al.g008099	Receptor-type tyrosine-protein phosphatase R	KAF6198351.1 hypothetical protein GE061_008099 [Apolygus lucorum]	protein tyrosine phosphatase activity
1063	Al.g008100	NERD domain-containing protein	KAF6198352.1 hypothetical protein GE061_008100 [Apolygus lucorum]	-
1064	Al.g008101	RNase H type-1 domain-containing protein	KAF6198353.1 hypothetical protein GE061_008101 [Apolygus lucorum]	RNA-DNA hybrid ribonuclease activity
1065	Al.g008102	Glutaredoxin isoform X1	KAF6198354.1 hypothetical protein GE061_008102 [Apolygus lucorum]	-
1066	Al.g008103	RNA helicase	KAF6198355.1 hypothetical protein GE061_008103 [Apolygus lucorum]	spermatogenesis
1067	Al.g008104	-	KAF6198356.1 hypothetical protein GE061_008104, partial [Apolygus lucorum]	-
1068	Al.g008105	Polyhomeotic-proximal chromatin protein-like	KAF6198357.1 hypothetical protein GE061_008105, partial [Apolygus lucorum]	zinc ion binding
1069	Al.g008106	-	KAF6198358.1 hypothetical protein GE061_008106, partial [Apolygus lucorum]	-
1070	Al.g008107	-	KAF6198359.1 hypothetical protein GE061_008107 [Apolygus lucorum]	-
1071	Al.g008108	Putative cytochrome	KAF6198360.1 hypothetical protein GE061_008108 [Apolygus lucorum]	oxidoreductase activity, acting on paired donors, with incorporation or reduction of molecular oxygen
1072	Al.g008109	Dihydropyrimidinase	KAF6198361.1 hypothetical protein GE061_008109 [Apolygus lucorum]	hydrolase activity, acting on carbon-nitrogen (but not peptide) bonds
1073	Al.g008110	Prostaglandin reductase 1	KAF6198362.1 hypothetical protein GE061_008110 [Apolygus lucorum]	prostaglandin metabolic process
1074	Al.g008111	-	KAF6198363.1 hypothetical protein GE061_008111 [Apolygus lucorum]	-
1075	Al.g008112	-	KAF6198364.1 hypothetical protein GE061_008112 [Apolygus lucorum]	-
1076	Al.g008113	Chemosensory protein 5	KAF6198365.1 hypothetical protein GE061_008113 [Apolygus lucorum]	-
1077	Al.g008114	-	KAF6198366.1 hypothetical protein GE061_008114 [Apolygus lucorum]	-
1078	Al.g008115	RNase H type-1 domain-containing protein	KAF6198367.1 hypothetical protein GE061_008115 [Apolygus lucorum]	RNA-DNA hybrid ribonuclease activity
1079	Al.g008116	-	KAF6198368.1 hypothetical protein GE061_008116 [Apolygus lucorum]	-
1080	Al.g008117	-	KAF6198369.1 hypothetical protein GE061_008117, partial [Apolygus lucorum]	-
1081	Al.g008118	-	KAF6198370.1 hypothetical protein GE061_008118, partial [Apolygus lucorum]	-
1082	Al.g008119	-	KAF6198371.1 hypothetical protein GE061_008119, partial [Apolygus lucorum]	-
1083	Al.g008120	-	KAF6198372.1 hypothetical protein GE061_008120 [Apolygus lucorum]	-
1084	Al.g008121	-	KAF6198373.1 hypothetical protein GE061_008121 [Apolygus lucorum]	-
1085	Al.g008122	RRM domain-containing protein	KAF6198374.1 hypothetical protein GE061_008122 [Apolygus lucorum]	-
1086	Al.g008123	Translation initiation factor IF-2 (Fragment)	KAF6198375.1 hypothetical protein GE061_008123 [Apolygus lucorum]	translation initiation factor activity
1087	Al.g008124	Gustatory receptor	KAF6198376.1 hypothetical protein GE061_008124 [Apolygus lucorum]	-
1088	Al.g008125	Ste24 endopeptidase	KAF6198377.1 hypothetical protein GE061_008125 [Apolygus lucorum]	membrane
1089	Al.g008126	Reverse transcriptase domain-containing protein	KAF6198378.1 hypothetical protein GE061_008126 [Apolygus lucorum]	DNA biosynthetic process
1090	Al.g008127	Nuclear receptor domain-containing protein	KAF6198379.1 hypothetical protein GE061_008127 [Apolygus lucorum]	-
1091	Al.g008128	Peptidase aspartic putative domain-containing protein	KAF6198380.1 hypothetical protein GE061_008128 [Apolygus lucorum]	-
1092	Al.g008129	-	KAF6198381.1 hypothetical protein GE061_008129 [Apolygus lucorum]	oxidoreductase activity, acting on paired donors, with incorporation or reduction of molecular oxygen
1093	Al.g008130	-	KAF6198382.1 hypothetical protein GE061_008130 [Apolygus lucorum]	-
1094	Al.g008131	-	KAF6198383.1 hypothetical protein GE061_008131 [Apolygus lucorum]	-
1095	Al.g008132	-	KAF6198384.1 hypothetical protein GE061_008132 [Apolygus lucorum]	-
1096	Al.g008133	-	KAF6198385.1 hypothetical protein GE061_008133 [Apolygus lucorum]	-
1097	Al.g008134	-	KAF6198386.1 hypothetical protein GE061_008134, partial [Apolygus lucorum]	-
1098	Al.g008135	Phosphodiesterase	KAF6198387.1 hypothetical protein GE061_008135, partial [Apolygus lucorum]	3',5'-cyclic-nucleotide phosphodiesterase activity
1099	Al.g008136	-	KAF6198388.1 hypothetical protein GE061_008136 [Apolygus lucorum]	-
1100	Al.g008137	-	KAF6198389.1 hypothetical protein GE061_008137 [Apolygus lucorum]	-
1101	Al.g008138	Lipase domain-containing protein	KAF6198390.1 hypothetical protein GE061_008138 [Apolygus lucorum]	triglyceride lipase activity
1102	Al.g008139	BESS domain-containing protein	KAF6198391.1 hypothetical protein GE061_008139 [Apolygus lucorum]	-
1103	Al.g008140	DEAD-box helicase Dbp80	KAF6198392.1 hypothetical protein GE061_008140, partial [Apolygus lucorum]	RNA helicase activity
1104	Al.g008141	Aquaporin	KAF6198393.1 hypothetical protein GE061_008141 [Apolygus lucorum]	channel activity
1105	Al.g008142	-	KAF6198394.1 hypothetical protein GE061_008142 [Apolygus lucorum]	-
1106	Al.g008143	-	KAF6198395.1 hypothetical protein GE061_008143 [Apolygus lucorum]	-
1107	Al.g008144	G-protein coupled receptors family 1 profile domain-containing protein	KAF6198396.1 hypothetical protein GE061_008144 [Apolygus lucorum]	vasopressin receptor activity
1108	Al.g008145	Phospholipase A2-like domain-containing protein	KAF6198397.1 hypothetical protein GE061_008145 [Apolygus lucorum]	structural molecule activity
1109	Al.g008146	RNA-binding protein 33	KAF6198398.1 hypothetical protein GE061_008146 [Apolygus lucorum]	nucleic acid binding
1110	Al.g008147	RNA-binding protein 33	KAF6198399.1 hypothetical protein GE061_008147 [Apolygus lucorum]	nucleic acid binding
1111	Al.g008148	Heat shock protein 83	KAF6198400.1 hypothetical protein GE061_008148 [Apolygus lucorum]	ATP-dependent protein folding chaperone
1112	Al.g008149	Ras-related protein Rab-3	KAF6198401.1 hypothetical protein GE061_008149 [Apolygus lucorum]	intracellular protein transport
1113	Al.g008150	Calreticulin	KAF6198402.1 hypothetical protein GE061_008150 [Apolygus lucorum]	endoplasmic reticulum lumen
1114	Al.g008151	-	KAF6198403.1 hypothetical protein GE061_008151 [Apolygus lucorum]	DNA damage checkpoint signaling
1115	Al.g008152	Eukaryotic translation initiation factor 3 subunit J	KAF6198404.1 hypothetical protein GE061_008152 [Apolygus lucorum]	eukaryotic translation initiation factor 3 complex
1116	Al.g008153	Tetratricopeptide repeat protein 25	KAF6198405.1 hypothetical protein GE061_008153 [Apolygus lucorum]	-
1117	Al.g008154	Hydroxysteroid dehydrogenase like 2	KAF6198406.1 hypothetical protein GE061_008154 [Apolygus lucorum]	peroxisome
1118	Al.g008155	Mitochondrial fission process protein 1	KAF6198407.1 hypothetical protein GE061_008155 [Apolygus lucorum]	mitochondrial fission
1119	Al.g008156	-	KAF6198408.1 hypothetical protein GE061_008156 [Apolygus lucorum]	mitochondrial large ribosomal subunit
1120	Al.g008157	Calcium homeostasis endoplasmic reticulum protein	KAF6198409.1 hypothetical protein GE061_008157 [Apolygus lucorum]	intracellular calcium ion homeostasis
1121	Al.g008158	Tyrosine-protein kinase PR2	KAF6198410.1 hypothetical protein GE061_008158 [Apolygus lucorum]	epithelium development
1122	Al.g008159	Reverse transcriptase domain-containing protein	KAF6198411.1 hypothetical protein GE061_008159 [Apolygus lucorum]	DNA biosynthetic process
1123	Al.g008160	5'-AMP-activated protein kinase subunit gamma-2	KAF6198412.1 hypothetical protein GE061_008160 [Apolygus lucorum]	kinase activity
1124	Al.g008161	-	KAF6198413.1 hypothetical protein GE061_008161 [Apolygus lucorum]	-
1125	Al.g008162	-	KAF6198414.1 hypothetical protein GE061_008162 [Apolygus lucorum]	nucleus
1126	Al.g008163	-	KAF6198415.1 hypothetical protein GE061_008163 [Apolygus lucorum]	-
1127	Al.g008164	-	KAF6198416.1 hypothetical protein GE061_008164 [Apolygus lucorum]	dynein complex
1128	Al.g008165	Peptidase S1 domain-containing protein	KAF6198417.1 hypothetical protein GE061_008165 [Apolygus lucorum]	-
1129	Al.g008166	Constitutive coactivator of PPAR-gamma-like protein 1 homolog	KAF6198418.1 hypothetical protein GE061_008166 [Apolygus lucorum]	nucleus
1130	Al.g008167	Gem-associated protein 2	KAF6198419.1 hypothetical protein GE061_008167 [Apolygus lucorum]	spliceosomal snRNP assembly
1131	Al.g008168	-	KAF6198420.1 hypothetical protein GE061_008168 [Apolygus lucorum]	-
1132	Al.g008169	DOMON domain-containing protein	KAF6198421.1 hypothetical protein GE061_008169 [Apolygus lucorum]	-
1133	Al.g008170	-	KAF6198422.1 hypothetical protein GE061_008170 [Apolygus lucorum]	RNA-DNA hybrid ribonuclease activity
1134	Al.g008171	-	KAF6198423.1 hypothetical protein GE061_008171 [Apolygus lucorum]	-
1135	Al.g008172	-	KAF6198424.1 hypothetical protein GE061_008172 [Apolygus lucorum]	-
1136	Al.g008173	-	KAF6198425.1 hypothetical protein GE061_008173 [Apolygus lucorum]	membrane
1137	Al.g008174	-	KAF6198426.1 hypothetical protein GE061_008174 [Apolygus lucorum]	-
1138	Al.g008175	-	KAF6198427.1 hypothetical protein GE061_008175 [Apolygus lucorum]	-
1139	Al.g008176	-	KAF6198428.1 hypothetical protein GE061_008176 [Apolygus lucorum]	-
1140	Al.g008177	-	KAF6198429.1 hypothetical protein GE061_008177 [Apolygus lucorum]	-
1141	Al.g008178	-	KAF6198430.1 hypothetical protein GE061_008178 [Apolygus lucorum]	-
1142	Al.g008179	-	KAF6198431.1 hypothetical protein GE061_008179 [Apolygus lucorum]	-
1143	Al.g008180	-	KAF6198432.1 hypothetical protein GE061_008180 [Apolygus lucorum]	-
1144	Al.g008181	-	KAF6198433.1 hypothetical protein GE061_008181 [Apolygus lucorum]	-
1145	Al.g008182	-	KAF6198434.1 hypothetical protein GE061_008182 [Apolygus lucorum]	-
1146	Al.g008183	-	KAF6198435.1 hypothetical protein GE061_008183 [Apolygus lucorum]	-
1147	Al.g008184	SERTA domain-containing protein	KAF6198436.1 hypothetical protein GE061_008184 [Apolygus lucorum]	-
1148	Al.g008185	SERTA domain-containing protein	KAF6198437.1 hypothetical protein GE061_008185 [Apolygus lucorum]	-
1149	Al.g008186	-	KAF6198438.1 hypothetical protein GE061_008186 [Apolygus lucorum]	-
1150	Al.g008187	Venom serine protease 34	KAF6198439.1 hypothetical protein GE061_008187 [Apolygus lucorum]	serine-type endopeptidase activity
1151	Al.g008188	Chitin-binding type-2 domain-containing protein	KAF6198440.1 hypothetical protein GE061_008188 [Apolygus lucorum]	chitin binding
1152	Al.g008189	NADH dehydrogenase [ubiquinone] 1 alpha subcomplex subunit 10, mitochondrial	KAF6198441.1 hypothetical protein GE061_008189 [Apolygus lucorum]	-
1153	Al.g008190	5'-3' exoribonuclease 1	KAF6198442.1 hypothetical protein GE061_008190 [Apolygus lucorum]	5'-3' exonuclease activity
1154	Al.g008191	Pre-mRNA cleavage complex 2 protein Pcf11	KAF6198443.1 hypothetical protein GE061_008191 [Apolygus lucorum]	termination of RNA polymerase II transcription
1155	Al.g008192	DRBM domain-containing protein	KAF6198444.1 hypothetical protein GE061_008192 [Apolygus lucorum]	-
1156	Al.g008193	Basigin	KAF6198445.1 hypothetical protein GE061_008193 [Apolygus lucorum]	axon guidance
1157	Al.g008194	-	KAF6198446.1 hypothetical protein GE061_008194 [Apolygus lucorum]	-
1158	Al.g008195	Lysosomal alpha-glucosidase	KAF6198447.1 hypothetical protein GE061_008195 [Apolygus lucorum]	alpha-glucosidase activity
1159	Al.g008196	-	KAF6198448.1 hypothetical protein GE061_008196 [Apolygus lucorum]	-
1160	Al.g008197	Rho guanine nucleotide exchange factor 18	KAF6198449.1 hypothetical protein GE061_008197 [Apolygus lucorum]	guanyl-nucleotide exchange factor activity
1161	Al.g008198	Putative 26s protease s4 regulatory subunit	KAF6198450.1 hypothetical protein GE061_008198 [Apolygus lucorum]	ATP hydrolysis activity
1162	Al.g008199	6-phosphogluconate dehydrogenase, decarboxylating	KAF6198451.1 hypothetical protein GE061_008199 [Apolygus lucorum]	phosphogluconate dehydrogenase (decarboxylating) activity
1163	Al.g008200	-	KAF6198452.1 hypothetical protein GE061_008200 [Apolygus lucorum]	RNA processing
1164	Al.g008201	-	KAF6198453.1 hypothetical protein GE061_008201 [Apolygus lucorum]	-
1165	Al.g008202	F-box domain-containing protein	KAF6198454.1 hypothetical protein GE061_008202 [Apolygus lucorum]	-
1166	Al.g008203	G-protein coupled receptors family 2 profile 2 domain-containing protein	KAF6198455.1 hypothetical protein GE061_008203 [Apolygus lucorum]	G protein-coupled receptor activity
1167	Al.g008204	-	KAF6198456.1 hypothetical protein GE061_008204, partial [Apolygus lucorum]	-
1168	Al.g008205	cAMP and cAMP-inhibited cGMP 3',5'-cyclic phosphodiesterase 10A	KAF6198457.1 hypothetical protein GE061_008205 [Apolygus lucorum]	3',5'-cyclic-nucleotide phosphodiesterase activity
1169	Al.g008206	TOG domain-containing protein	KAF6198458.1 hypothetical protein GE061_008206 [Apolygus lucorum]	microtubule cytoskeleton organization
1170	Al.g008207	Golgin subfamily A member 4	KAF6198459.1 hypothetical protein GE061_008207 [Apolygus lucorum]	-
1171	Al.g008208	G-protein coupled receptors family 2 profile 2 domain-containing protein	KAF6198460.1 hypothetical protein GE061_008208 [Apolygus lucorum]	G protein-coupled receptor activity
1172	Al.g008209	-	KAF6198461.1 hypothetical protein GE061_008209 [Apolygus lucorum]	-
1173	Al.g008210	Sodium-coupled monocarboxylate transporter 1	KAF6198462.1 hypothetical protein GE061_008210 [Apolygus lucorum]	transmembrane transporter activity
1174	Al.g008211	INO80 complex subunit C	KAF6198463.1 hypothetical protein GE061_008211 [Apolygus lucorum]	Ino80 complex
1175	Al.g008212	DNA replication ATP-dependent helicase/nuclease	KAF6198464.1 hypothetical protein GE061_008212 [Apolygus lucorum]	single-stranded DNA helicase activity
1176	Al.g008213	Intron-binding protein aquarius	KAF6198465.1 hypothetical protein GE061_008213 [Apolygus lucorum]	spliceosomal complex
1177	Al.g008214	Methionine aminopeptidase 2	KAF6198466.1 hypothetical protein GE061_008214 [Apolygus lucorum]	initiator methionyl aminopeptidase activity
1178	Al.g008215	Coiled-coil domain-containing protein 137	KAF6198467.1 hypothetical protein GE061_008215 [Apolygus lucorum]	-
1179	Al.g008216	Type VII secretion system protein EssD-like domain-containing protein	KAF6198468.1 hypothetical protein GE061_008216 [Apolygus lucorum]	-
1180	Al.g008217	-	KAF6198469.1 hypothetical protein GE061_008217 [Apolygus lucorum]	-
1181	Al.g008218	-	KAF6198470.1 hypothetical protein GE061_008218 [Apolygus lucorum]	-
1182	Al.g008219	-	KAF6198471.1 hypothetical protein GE061_008219 [Apolygus lucorum]	-
1183	Al.g008220	Saposin B-type domain-containing protein	KAF6198472.1 hypothetical protein GE061_008220 [Apolygus lucorum]	-
1184	Al.g008221	-	KAF6198473.1 hypothetical protein GE061_008221 [Apolygus lucorum]	-
1185	Al.g008222	-	KAF6198474.1 hypothetical protein GE061_008222 [Apolygus lucorum]	-
1186	Al.g008223	-	KAF6198475.1 hypothetical protein GE061_008223 [Apolygus lucorum]	-
1187	Al.g008224	-	KAF6198476.1 hypothetical protein GE061_008224 [Apolygus lucorum]	membrane
1188	Al.g008225	gamma-glutamylcyclotransferase	KAF6198477.1 hypothetical protein GE061_008225 [Apolygus lucorum]	gamma-glutamylcyclotransferase activity
1189	Al.g008226	-	KAF6198478.1 hypothetical protein GE061_008226 [Apolygus lucorum]	-
1190	Al.g008227	-	KAF6198479.1 hypothetical protein GE061_008227 [Apolygus lucorum]	membrane
1191	Al.g008228	WAP domain-containing protein	KAF6198480.1 hypothetical protein GE061_008228 [Apolygus lucorum]	-
1192	Al.g008229	-	KAF6198481.1 hypothetical protein GE061_008229 [Apolygus lucorum]	-
1193	Al.g008230	Sterol regulatory element-binding protein cleavage-activating protein	KAF6198482.1 hypothetical protein GE061_008230 [Apolygus lucorum]	SREBP signaling pathway
1194	Al.g008231	Cleavage and polyadenylation specificity factor subunit 3	KAF6198483.1 hypothetical protein GE061_008231 [Apolygus lucorum]	RNA 3'-end processing
1195	Al.g008232	D-aminoacyl-tRNA deacylase	KAF6198484.1 hypothetical protein GE061_008232 [Apolygus lucorum]	D-aminoacyl-tRNA deacylase activity
1196	Al.g008233	T-complex protein 1 subunit eta	KAF6198485.1 hypothetical protein GE061_008233 [Apolygus lucorum]	ATP-dependent protein folding chaperone
1197	Al.g008234	Glycine--tRNA ligase	KAF6198486.1 hypothetical protein GE061_008234 [Apolygus lucorum]	glycine-tRNA ligase activity
1198	Al.g008235	Kelch-like protein diablo	KAF6198487.1 hypothetical protein GE061_008235 [Apolygus lucorum]	actin binding
1199	Al.g008236	-	KAF6198488.1 hypothetical protein GE061_008236 [Apolygus lucorum]	-
1200	Al.g008237	-	KAF6198489.1 hypothetical protein GE061_008237 [Apolygus lucorum]	-
1201	Al.g008238	Myb-like domain-containing protein	KAF6198490.1 hypothetical protein GE061_008238 [Apolygus lucorum]	nucleus
1202	Al.g008239	Serine/threonine-protein kinase 16	KAF6198491.1 hypothetical protein GE061_008239 [Apolygus lucorum]	protein kinase activity
1203	Al.g008240	Nuclear receptor domain-containing protein	KAF6198492.1 hypothetical protein GE061_008240 [Apolygus lucorum]	-
1204	Al.g008241	-	KAF6198493.1 hypothetical protein GE061_008241 [Apolygus lucorum]	-
1205	Al.g008242	Twinfilin	KAF6198494.1 hypothetical protein GE061_008242 [Apolygus lucorum]	negative regulation of actin filament polymerization
1206	Al.g008243	-	KAF6198495.1 hypothetical protein GE061_008243 [Apolygus lucorum]	-
1207	Al.g008244	MGA conserved domain-containing protein	KAF6198496.1 hypothetical protein GE061_008244 [Apolygus lucorum]	-
1208	Al.g008245	RCC1 and BTB domain-containing protein 1	KAF6198497.1 hypothetical protein GE061_008245 [Apolygus lucorum]	-
1209	Al.g008246	-	KAF6198498.1 hypothetical protein GE061_008246 [Apolygus lucorum]	-
1210	Al.g008247	DNA excision repair protein ERCC-1	KAF6198499.1 hypothetical protein GE061_008247 [Apolygus lucorum]	damaged DNA binding
1211	Al.g008248	Glucose-methanol-choline oxidoreductase N-terminal domain-containing protein	KAF6198500.1 hypothetical protein GE061_008248 [Apolygus lucorum]	flavin adenine dinucleotide binding
1212	Al.g008249	-	KAF6198501.1 hypothetical protein GE061_008249 [Apolygus lucorum]	-
1213	Al.g008250	Signal recognition particle 14 kDa protein	KAF6198502.1 hypothetical protein GE061_008250 [Apolygus lucorum]	endoplasmic reticulum signal peptide binding
1214	Al.g008251	HTH CENPB-type domain-containing protein	KAF6198503.1 hypothetical protein GE061_008251 [Apolygus lucorum]	-
1215	Al.g008252	-	KAF6198504.1 hypothetical protein GE061_008252 [Apolygus lucorum]	-
1216	Al.g008253	Nudix hydrolase domain-containing protein	KAF6198505.1 hypothetical protein GE061_008253 [Apolygus lucorum]	8-oxo-dGDP phosphatase activity
1217	Al.g008254	-	KAF6198506.1 hypothetical protein GE061_008254 [Apolygus lucorum]	-
1218	Al.g008255	-	KAF6198507.1 hypothetical protein GE061_008255 [Apolygus lucorum]	-
1219	Al.g008256	-	KAF6198508.1 hypothetical protein GE061_008256 [Apolygus lucorum]	-
1220	Al.g008257	-	KAF6198509.1 hypothetical protein GE061_008257 [Apolygus lucorum]	-
1221	Al.g008258	-	KAF6198510.1 hypothetical protein GE061_008258 [Apolygus lucorum]	-
1222	Al.g008259	-	KAF6198511.1 hypothetical protein GE061_008259 [Apolygus lucorum]	-
1223	Al.g008260	-	KAF6198512.1 hypothetical protein GE061_008260 [Apolygus lucorum]	-
1224	Al.g008261	-	KAF6198513.1 hypothetical protein GE061_008261 [Apolygus lucorum]	-
1225	Al.g008262	-	KAF6198514.1 hypothetical protein GE061_008262 [Apolygus lucorum]	-
1226	Al.g008263	Glutamate receptor-interacting protein 2 (Fragment)	KAF6198515.1 hypothetical protein GE061_008263 [Apolygus lucorum]	-
1227	Al.g008264	Chloride channel CLIC-like protein 1	KAF6198516.1 hypothetical protein GE061_008264 [Apolygus lucorum]	membrane
1228	Al.g008265	Pancreatic lipase-related protein 2	KAF6198517.1 hypothetical protein GE061_008265 [Apolygus lucorum]	triglyceride lipase activity
1229	Al.g008266	Synapsin	KAF6198518.1 hypothetical protein GE061_008266 [Apolygus lucorum]	signal release from synapse
1230	Al.g008267	Inhibitor of growth protein	KAF6198519.1 hypothetical protein GE061_008267 [Apolygus lucorum]	chromatin organization
1231	Al.g008268	-	KAF6198520.1 hypothetical protein GE061_008268 [Apolygus lucorum]	-
1232	Al.g008269	28S ribosomal protein S22, mitochondrial	KAF6198521.1 hypothetical protein GE061_008269 [Apolygus lucorum]	ribosome
1233	Al.g008270	45 kDa calcium-binding protein	KAF6198522.1 hypothetical protein GE061_008270 [Apolygus lucorum]	calcium ion binding
1234	Al.g008271	Flp family type IVb pilin	KAF6198523.1 hypothetical protein GE061_008271 [Apolygus lucorum]	-
1235	Al.g008272	BHLH domain-containing protein	KAF6198524.1 hypothetical protein GE061_008272 [Apolygus lucorum]	protein dimerization activity
1236	Al.g008273	DNA-directed RNA polymerase subunit beta	KAF6198525.1 hypothetical protein GE061_008273 [Apolygus lucorum]	DNA-directed RNA polymerase complex
1237	Al.g008274	-	KAF6198526.1 hypothetical protein GE061_008274 [Apolygus lucorum]	chromatin remodeling
1238	Al.g008275	Midnolin homolog	KAF6198527.1 hypothetical protein GE061_008275 [Apolygus lucorum]	nucleus
1239	Al.g008276	Neuralized	KAF6198528.1 hypothetical protein GE061_008276 [Apolygus lucorum]	metal ion binding
1240	Al.g008277	Transcription cofactor vestigial-like protein 4	KAF6198529.1 hypothetical protein GE061_008277 [Apolygus lucorum]	regulation of DNA-templated transcription
1241	Al.g008278	Protein kinase domain-containing protein	KAF6198530.1 hypothetical protein GE061_008278 [Apolygus lucorum]	protein kinase activity
1242	Al.g008279	-	KAF6198531.1 hypothetical protein GE061_008279 [Apolygus lucorum]	-
1243	Al.g008280	Zinc finger protein 484	KAF6198532.1 hypothetical protein GE061_008280 [Apolygus lucorum]	-
1244	Al.g008281	Translocator protein	KAF6198533.1 hypothetical protein GE061_008281 [Apolygus lucorum]	membrane
1245	Al.g008282	Kinesin motor domain-containing protein	KAF6198534.1 hypothetical protein GE061_008282 [Apolygus lucorum]	microtubule motor activity
1246	Al.g008283	-	KAF6198535.1 hypothetical protein GE061_008283 [Apolygus lucorum]	-
1247	Al.g008284	ATP-binding cassette sub-family F member 2	KAF6198536.1 hypothetical protein GE061_008284 [Apolygus lucorum]	ATP hydrolysis activity
1248	Al.g008285	RAB18, member RAS oncogene family	KAF6198537.1 hypothetical protein GE061_008285 [Apolygus lucorum]	lipid droplet
1249	Al.g008286	Phorbol-ester/DAG-type domain-containing protein	KAF6198538.1 hypothetical protein GE061_008286 [Apolygus lucorum]	-
1250	Al.g008287	39S ribosomal protein L4, mitochondrial	KAF6198539.1 hypothetical protein GE061_008287 [Apolygus lucorum]	ribonucleoprotein complex
1251	Al.g008288	Sas10 C-terminal domain-containing protein	KAF6198540.1 hypothetical protein GE061_008288 [Apolygus lucorum]	-
1252	Al.g008289	Saposin B-type domain-containing protein	KAF6198541.1 hypothetical protein GE061_008289 [Apolygus lucorum]	-
[truncated: 18,859 more rows]

## Sheet: Table 2A
Supplementary Table 2A. Analysis of top 1000 SG-abundant expression genes in C.lividipennis1
[truncated: 1,006 more rows]

[truncated: 10 more sheets: Table 2B, Table 3A, Table 3B, Table 4A, Table 4B, Table 5, Table 6, Table 7, Table 8, Table 9]
